# Supplementary material for: Modulation of the post-auricular reflex in response to social and CT-optimal touch
Source: PLoS One. 2025 Aug 13;20(8):e0329625. doi: 10.1371/journal.pone.0329625 (PMC12349074; doi:10.1371/journal.pone.0329625)
Supplement: S2 File — (ZIP) [file pone.0329625.s002.zip]

Archive with 11 entries (8 files):
- S2 - data and analyses/
- S2 - data and analyses/Physiological data/
- S2 - data and analyses/Physiological data/PAR and social CT touch_analyses control experiment.jasp
- S2 - data and analyses/Physiological data/PAR and social CT touch_analyses main experiment.jasp
- S2 - data and analyses/Physiological data/PAR and social CT touch_PAR data.csv
- S2 - data and analyses/Physiological data/PAR data_description of variables.csv
- S2 - data and analyses/Readme.txt
- S2 - data and analyses/Survey data/
- S2 - data and analyses/Survey data/PAR and social CT touch_Qualtrics data.csv
- S2 - data and analyses/Survey data/PAR and social CT touch_Qualtrics data.sav
- S2 - data and analyses/Survey data/Qualtrics data_description of variables.csv
