# Supplementary material for: Modulation of the post-auricular reflex in response to social and CT-optimal touch
Source: PLoS One. 2025 Aug 13;20(8):e0329625. doi: 10.1371/journal.pone.0329625 (PMC12349074; doi:10.1371/journal.pone.0329625)
Supplement: S2 File — (ZIP) [file pone.0329625.s002.zip › S2 - data and analyses/Physiological data/PAR and social CT touch_PAR data.csv]

pp	L	V	ear	touch	speed	position	baseline	PicVal	PicCat	PicEro	Gain	Amount	Gender	PicValGender	PicCatGenderPos	LFT	ln(V)	SNR	excl_SNR	excl_touchissue	excl_touch	excl_pic	Touch_rating
1	1.855.469	1.463.065	L	S	CT	1							2			-8.48	0.38053355	0.01	0		0	0	474
1	1.806.641	1.384.292	L	S	CT	2							2			-8.48	0.325188818	0.01	0		0	0	477
1	1.855.469	1.253.461	L	S	nCT	1							2			-8.48	0.225908525	0.01	0		0	0	488.5
1	1.757.813	1.037.814	L	S	nCT	2							2			-8.48	0.037116578	0.01	0		0	0	484.5
1	1.806.641	1.332.806	L	R	CT	1							2			-8.48	0.287286494	0.01	0		0	0	513.5
1	1.806.641	1.421.361	L	R	CT	2							2			-8.48	0.351614863	0.01	0		0	0	517.5
1	2.099.609	0.791827	L	R	nCT	1							2			-8.48	-0.233412345	0.01	0		0	0	531
1	2.001.953	0.975921	L	R	nCT	2							2			-8.48	-0.024373638	0.01	0		0	0	514
1	1.855.469	1.498.343	L				baseline						2			-8.48	0.404359831	0.01	0		0	0
1	1.855.469	107.152	L					neg	dis				2	neg		-8.48	0.069078201	0.01	0		0	0
1	2.050.781	0.511765	L					neg	mut				2	neg		-8.48	-0.669889744	0.01	0		0	0
1	1.904.297	0.72452	L					neg	thr				2	neg		-8.48	-0.322245912	0.01	0		0	0
1	2.294.922	0.604937	L					neg	vic				2	neg		-8.48	-0.502630959	0.01	0		0	0
1	2.246.094	0.509364	L					neu	bui				2	neu		-8.48	-0.67459239	0.01	0		0	0
1	2.294.922	0.320397	L					neu	hum				2	neu		-8.48	-1.138.194.427	0.01	0		0	0
1	1.855.469	1.054.481	L					neu	lan				2	neu		-8.48	0.053048703	0.01	0		0	0
1	1.708.984	1.097.286	L					neu	obj				2	neu		-8.48	0.092839858	0.01	0		0	0
1	2.246.094	0.685196	L					pos	adv				2	pos	pos_adv	-8.48	-0.37805035	0.01	0		0	0
1	2.929.688	1.044.311	L					pos	foo				2	pos	pos_foo	-8.48	0.043357338	0.01	0		0	0
1	2.197.266	0.475772	L					pos	nur				2	pos	pos_nur	-8.48	-0.742816531	0.01	0		0	0
1	1.855.469	0.670704	L							ero1			2			-8.48	-0.399427372	0.01	0		0	0
1	2.099.609	0.684106	L							ero2			2			-8.48	-0.379642403	0.01	0		0	0
1	2.197.266	1.265.728	L							ero3			2			-8.48	0.235647451	0.01	0		0	0
1	2.392.578	1.158.684	L							ero4			2			-8.48	0.147284878	0.01	0		0	0
1	1.757.813	166.935	L							ero5			2			-8.48	0.512434329	0.01	0		0	0
1	1.806.641	0.70177	L								win	high	2			-8.48	-0.354149564	0.01	0		0	0
1	1.806.641	0.738339	L								win	low	2			-8.48	-0.30335221	0.01	0		0	0
1	1.806.641	0.758112	L								lose	high	2			-8.48	-0.276924147	0.01	0		0	0
1	1.855.469	1.218.261	L								lose	low	2			-8.48	0.197424432	0.01	0		0	0
1	1.708.984	1.838.439	L								equal		2			-8.48	0.608916842	0.01	0		0	0
1	1.806.641	1.262.091	L					pos	ero_all				2			-8.48	0.232769869	0.01	0		0	0
1	2.490.234	1.025.807	L					pos	ero_forM				2			-8.48	0.02547962	0.01	0		0	0
1	2.294.922	1.425.306	L					pos	ero_forF				2	pos	pos_ero	-8.48	0.354386528	0.01	0		0	0
1	2.636.719	0.842505	R	S	CT	1							2			-8.48	-0.171375682	0.005	1		1	1	474
1	1.220.703	0.395853	R	S	CT	2							2			-8.48	-0.926712349	0.005	1		1	1	477
1	2.880.859	0.159292	R	S	nCT	1							2			-8.48	-1.837.016.283	0.005	1		1	1	488.5
1	976.563	0.706672	R	S	nCT	2							2			-8.48	-0.347188653	0.005	1		1	1	484.5
1	2.783.203	0.574623	R	R	CT	1							2			-8.48	-0.554041105	0.005	1		1	1	513.5
1	2.685.547	0.986935	R	R	CT	2							2			-8.48	-0.013151098	0.005	1		1	1	517.5
1	976.563	0.557424	R	R	nCT	1							2			-8.48	-0.584429108	0.005	1		1	1	531
1	2.441.406	0.328088	R	R	nCT	2							2			-8.48	-1.114.473.414	0.005	1		1	1	514
1	2.587.891	0.50759	R				baseline						2			-8.48	-0.678081244	0.005	1		1	1
1	1.171.875	1.747.667	R					neg	dis				2	neg		-8.48	0.558281756	0.005	1		1	1
1	976.563	0.211407	R					neg	mut				2	neg		-8.48	-1.553.970.094	0.005	1		1	1
1	2.929.688	0.369764	R					neg	thr				2	neg		-8.48	-0.994890315	0.005	1		1	1
1	2.783.203	0.575176	R					neg	vic				2	neg		-8.48	-0.553079198	0.005	1		1	1
1	2.685.547	0.887497	R					neu	bui				2	neu		-8.48	-0.119350138	0.005	1		1	1
1	2.587.891	0.305147	R					neu	hum				2	neu		-8.48	-1.186.961.651	0.005	1		1	1
1	2.929.688	1.299.823	R					neu	lan				2	neu		-8.48	0.262228101	0.005	1		1	1
1	2.099.609	0.986821	R					neu	obj				2	neu		-8.48	-0.013266614	0.005	1		1	1
1	2.197.266	0.868872	R					pos	adv				2	pos	pos_adv	-8.48	-0.14055946	0.005	1		1	1
1	1.953.125	147.334	R					pos	foo				2	pos	pos_foo	-8.48	0.387531932	0.005	1		1	1
1	1.171.875	0.385776	R					pos	nur				2	pos	pos_nur	-8.48	-0.952498389	0.005	1		1	1
1	2.539.063	355.764	R							ero1			2			-8.48	1.269.097.404	0.005	1		1	1
1	2.490.234	0.393432	R							ero2			2			-8.48	-0.932847034	0.005	1		1	1
1	2.050.781	469.621	R							ero3			2			-8.48	15.467.558	0.005	1		1	1
1	2.148.438	2.253.667	R							ero4			2			-8.48	0.812558667	0.005	1		1	1
1	1.220.703	0.532492	R							ero5			2			-8.48	-0.630187405	0.005	1		1	1
1	2.441.406	1.243.977	R								win	high	2			-8.48	0.218313505	0.005	1		1	1
1	2.441.406	1.476.056	R								win	low	2			-8.48	0.389373666	0.005	1		1	1
1	2.050.781	1.111.786	R								lose	high	2			-8.48	0.105967731	0.005	1		1	1
1	1.464.844	0.811634	R								lose	low	2			-8.48	-0.208705779	0.005	1		1	1
1	2.636.719	1.333.363	R								equal		2			-8.48	0.287704322	0.005	1		1	1
1	1.123.047	0.26656	R					pos	ero_all				2			-8.48	-132.215.592	0.005	1		1	1
1	1.269.531	0.474689	R					pos	ero_forM				2			-8.48	-0.745095426	0.005	1		1	1
1	2.392.578	1.013.753	R					pos	ero_forF				2	pos	pos_ero	-8.48	0.013659286	0.005	1		1	1
2	1.660.156	5.027.475	L	S	CT	1							2			-3.48	161.491.787	0.025	0		0	0	650
2	1.757.813	4.276.122	L	S	CT	2							2			-3.48	1.453.046.524	0.025	0		0	0	601.5
2	1.513.672	6.868.788	L	S	nCT	1							2			-3.48	1.926.987.671	0.025	0		0	0	503.5
2	1.611.328	10.246.935	L	S	nCT	2							2			-3.48	2.326.978.636	0.025	0		0	0	505
2	1.513.672	10.409.139	L	R	CT	1							2			-3.48	234.268.417	0.025	0		0	0	455
2	15.625	10.933.883	L	R	CT	2							2			-3.48	23.918.665	0.025	0		1	0	491
2	15.625	9.472.125	L	R	nCT	1							2			-3.48	2.248.353.275	0.025	0		1	0	513.5
2	15.625	6.298.413	L	R	nCT	2							2			-3.48	1.840.297.697	0.025	0		0	0	490.5
2	1.513.672	8.869.289	L				baseline						2			-3.48	2.182.594.635	0.025	0		0	0
2	1.611.328	2.077.728	L					neg	dis				2	neg		-3.48	0.731274989	0.025	0		0	0
2	1.708.984	1.144.335	L					neg	mut				2	neg		-3.48	0.134823682	0.025	0		0	0
2	1.953.125	1.640.366	L					neg	thr				2	neg		-3.48	0.494919388	0.025	0		0	0
2	1.513.672	1.501.766	L					neg	vic				2	neg		-3.48	0.406641749	0.025	0		0	0
2	1.708.984	2.630.649	L					neu	bui				2	neu		-3.48	0.967230584	0.025	0		0	0
2	15.625	3.906.216	L					neu	hum				2	neu		-3.48	136.256.913	0.025	0		0	0
2	2.246.094	1.529.961	L					neu	lan				2	neu		-3.48	0.425242245	0.025	0		0	0
2	1.464.844	3.303.448	L					neu	obj				2	neu		-3.48	1.194.966.771	0.025	0		0	0
2	2.197.266	1.523.305	L					pos	adv				2	pos	pos_adv	-3.48	0.420882317	0.025	0		0	0
2	1.611.328	2.133.704	L					pos	foo				2	pos	pos_foo	-3.48	0.757859437	0.025	0		0	0
2	1.660.156	2.819.681	L					pos	nur				2	pos	pos_nur	-3.48	1.036.623.758	0.025	0		0	0
2	1.855.469	3.922.964	L							ero1			2			-3.48	1.366.847.491	0.025	0		0	0
2	15.625	3.498.241	L							ero2			2			-3.48	1.252.260.271	0.025	0		0	0
2	1.464.844	2.449.138	L							ero3			2			-3.48	0.895736126	0.025	0		0	0
2	1.953.125	2.985.017	L							ero4			2			-3.48	1.093.605.442	0.025	0		0	0
2	976.563	0.352766	L							ero5			2			-3.48	-1.041.950.331	0.025	0		0	0
2	15.625	1.845.181	L								win	high	2			-3.48	0.612577376	0.025	0		0	0
2	1.855.469	1.852.678	L								win	low	2			-3.48	0.61663216	0.025	0		0	0
2	15.625	1.945.611	L								lose	high	2			-3.48	0.665576067	0.025	0		0	0
2	1.708.984	2.894.802	L								lose	low	2			-3.48	1.062.916.715	0.025	0		0	0
2	15.625	2.645.025	L								equal		2			-3.48	0.972680517	0.025	0		0	0
2	2.001.953	4.884.835	L					pos	ero_all				2			-3.48	1.586.135.508	0.025	0		0	0
2	15.625	5.582.314	L					pos	ero_forM				2			-3.48	1.719.603.386	0.025	0		0	0
2	1.464.844	1.743.913	L					pos	ero_forF				2	pos	pos_ero	-3.48	0.556131439	0.025	0		0	0
2	1.660.156	3.011.449	R	S	CT	1							2			-3.48	1.102.421.358	0.059	0		0	0	650
2	1.464.844	7.116.838	R	S	CT	2							2			-3.48	1.962.463.526	0.059	0		0	0	601.5
2	1.708.984	6.737.552	R	S	nCT	1							2			-3.48	1.907.696.654	0.059	0		0	0	503.5
2	2.099.609	4.967.243	R	S	nCT	2							2			-3.48	1.602.864.958	0.059	0		0	0	505
2	1.708.984	3.995.564	R	R	CT	1							2			-3.48	1.385.184.746	0.059	0		0	0	455
2	1.708.984	3.908.482	R	R	CT	2							2			-3.48	1.363.149.063	0.059	0		0	0	491
2	1.708.984	5.725.276	R	R	nCT	1							2			-3.48	1.744.890.758	0.059	0		1	0	513.5
2	1.708.984	7.951.043	R	R	nCT	2							2			-3.48	2.073.303.115	0.059	0		1	0	490.5
2	1.708.984	6.558.254	R				baseline						2			-3.48	1.880.724.409	0.059	0		0	0
2	2.734.375	0.612058	R					neg	dis				2	neg		-3.48	-0.49092823	0.059	0		0	0
2	1.660.156	0.248117	R					neg	mut				2	neg		-3.48	-139.385.487	0.059	0		0	0
2	2.832.031	0.516306	R					neg	thr				2	neg		-3.48	-0.661055666	0.059	0		0	0
2	2.197.266	0.795444	R					neg	vic				2	neg		-3.48	-0.22885483	0.059	0		0	0
2	1.708.984	3.568.371	R					neu	bui				2	neu		-3.48	1.272.109.189	0.059	0		0	0
2	1.855.469	1.217.188	R					neu	hum				2	neu		-3.48	0.19654328	0.059	0		0	0
2	2.148.438	1.580.791	R					neu	lan				2	neu		-3.48	0.457925355	0.059	0		0	0
2	1.611.328	3.480.135	R					neu	obj				2	neu		-3.48	1.247.071.086	0.059	0		0	0
2	2.197.266	0.880882	R					pos	adv				2	pos	pos_adv	-3.48	-0.126831601	0.059	0		0	0
2	976.563	0.506027	R					pos	foo				2	pos	pos_foo	-3.48	-0.681165251	0.059	0		0	0
2	2.539.063	0.726341	R					pos	nur				2	pos	pos_nur	-3.48	-0.319735677	0.059	0		0	0
2	2.929.688	0.500142	R							ero1			2			-3.48	-0.692863221	0.059	0		0	0
2	2.783.203	0.879684	R							ero2			2			-3.48	-0.128192527	0.059	0		0	0
2	1.953.125	0.395556	R							ero3			2			-3.48	-0.927462909	0.059	0		0	0
2	1.464.844	0.639214	R							ero4			2			-3.48	-0.447515982	0.059	0		0	0
2	2.392.578	0.727247	R							ero5			2			-3.48	-0.318489107	0.059	0		0	0
2	2.880.859	0.271805	R								win	high	2			-3.48	-1.302.670.382	0.059	0		0	0
2	2.441.406	0.265605	R								win	low	2			-3.48	-1.325.745.036	0.059	0		0	0
2	2.832.031	0.324057	R								lose	high	2			-3.48	-1.126.835.853	0.059	0		0	0
2	1.660.156	1.958.675	R								lose	low	2			-3.48	0.672268224	0.059	0		0	0
2	2.099.609	3.005.991	R								equal		2			-3.48	1.100.607.297	0.059	0		0	0
2	1.708.984	34.961	R					pos	ero_all				2			-3.48	1.251.648.062	0.059	0		0	0
2	2.050.781	0.478898	R					pos	ero_forM				2			-3.48	-0.736267648	0.059	0		0	0
2	2.294.922	2.487.465	R					pos	ero_forF				2	pos	pos_ero	-3.48	0.91126412	0.059	0		0	0
3	1.611.328	6.658.003	L	S	CT	1							2			25.52	189.581.959	0.012	0		0	0	527
3	1.513.672	13.030.032	L	S	CT	2							2			25.52	2.567.256.847	0.012	0		0	0	561
3	1.660.156	6.230.732	L	S	nCT	1							2			25.52	1.829.493.822	0.012	0		0	0	706.5
3	15.625	5.329.966	L	S	nCT	2							2			25.52	1.673.344.859	0.012	0		0	0	612.5
3	1.464.844	7.472.782	L	R	CT	1							2			25.52	2.011.267.353	0.012	0		0	0	567
3	1.708.984	3.805.063	L	R	CT	2							2			25.52	1.336.332.548	0.012	0		0	0	578.5
3	1.611.328	6.570.668	L	R	nCT	1							2			25.52	1.882.615.502	0.012	0		0	0	721
3	15.625	2.886.359	L	R	nCT	2							2			25.52	1.059.995.846	0.012	0		0	0	647
3	1.611.328	6.953.708	L				baseline						2			25.52	1.939.275.042	0.012	0		0	0
3	1.513.672	4.078.796	L					neg	dis				2	neg		25.52	1.405.801.847	0.012	0		0	0
3	1.611.328	4.992.405	L					neg	mut				2	neg		25.52	1.607.917.758	0.012	0		0	0
3	1.513.672	4.895.422	L					neg	thr				2	neg		25.52	1.588.300.483	0.012	0		0	0
3	1.953.125	2.756.475	L					neg	vic				2	neg		25.52	101.395.269	0.012	0		0	0
3	2.001.953	367.698	L					neu	bui				2	neu		25.52	1.302.091.763	0.012	0		0	0
3	1.708.984	6.543.171	L					neu	hum				2	neu		25.52	187.842.191	0.012	0		0	0
3	15.625	11.746.342	L					neu	lan				2	neu		25.52	2.463.541.873	0.012	0		0	0
3	15.625	3.632.303	L					neu	obj				2	neu		25.52	1.289.866.882	0.012	0		0	0
3	1.513.672	7.559.344	L					pos	adv				2	pos	pos_adv	25.52	2.022.784.414	0.012	0		0	0
3	2.001.953	3.636.588	L					pos	foo				2	pos	pos_foo	25.52	1.291.045.879	0.012	0		0	0
3	2.050.781	4.360.366	L					pos	nur				2	pos	pos_nur	25.52	1.472.555.999	0.012	0		0	0
3	15.625	7.544.945	L							ero1			2			25.52	2.020.877.803	0.012	0		0	0
3	15.625	5.528.616	L							ero2			2			25.52	1.709.937.513	0.012	0		0	0
3	2.587.891	4.869.441	L							ero3			2			25.52	1.582.979.146	0.012	0		0	0
3	1.611.328	4.447.168	L							ero4			2			25.52	1.492.267.489	0.012	0		0	0
3	1.513.672	2.042.075	L							ero5			2			25.52	3.016.551.541	0.012	0		0	0
3	15.625	7.694.416	L								win	high	2			25.52	2.040.494.871	0.012	0		0	0
3	15.625	8.271.961	L								win	low	2			25.52	2.112.871.603	0.012	0		0	0
3	15.625	7.724.689	L								lose	high	2			25.52	2.044.421.563	0.012	0		0	0
3	15.625	5.830.906	L								lose	low	2			25.52	1.763.172.391	0.012	0		0	0
3	1.513.672	7.992.746	L								equal		2			25.52	207.853.438	0.012	0		0	0
3	1.611.328	7.304.853	L					pos	ero_all				2			25.52	1.988.538.922	0.012	0		0	0
3	15.625	4.313.942	L					pos	ero_forM				2			25.52	1.461.852.103	0.012	0		0	0
3	1.464.844	5.781.422	L					pos	ero_forF				2	pos	pos_ero	25.52	1.754.649.673	0.012	0		0	0
3	1.660.156	25.548.985	R	S	CT	1							2			25.52	324.059.759	0.664	0		0	0	527
3	1.611.328	34.566.288	R	S	CT	2							2			25.52	3.542.878.872	0.664	0		0	0	561
3	1.708.984	23.053.221	R	S	nCT	1							2			25.52	3.137.805.499	0.664	0		0	0	706.5
3	1.708.984	25.255.125	R	S	nCT	2							2			25.52	3.229.029.105	0.664	0		0	0	612.5
3	1.660.156	27.498.978	R	R	CT	1							2			25.52	331.414.884	0.664	0		0	0	567
3	1.660.156	23.027.805	R	R	CT	2							2			25.52	3.136.702.399	0.664	0		0	0	578.5
3	1.660.156	23.146.645	R	R	nCT	1							2			25.52	3.141.849.846	0.664	0		0	0	721
3	1.708.984	1.749.929	R	R	nCT	2							2			25.52	2.862.160.309	0.664	0		0	0	647
3	1.660.156	22.936.197	R				baseline						2			25.52	3.132.716.318	0.664	0		0	0
3	1.708.984	17.523.502	R					neg	dis				2	neg		25.52	2.863.542.951	0.664	0		0	0
3	1.757.813	6.719.099	R					neg	mut				2	neg		25.52	1.904.954.068	0.664	0		0	0
3	1.855.469	12.611.844	R					neg	thr				2	neg		25.52	2.534.636.372	0.664	0		0	0
3	1.708.984	499.107	R					neg	vic				2	neg		25.52	1.607.650.316	0.664	0		0	0
3	1.708.984	17.944.107	R					neu	bui				2	neu		25.52	288.726.176	0.664	0		0	0
3	1.611.328	22.572.126	R					neu	hum				2	neu		25.52	3.116.715.782	0.664	0		0	0
3	15.625	20.065.111	R					neu	lan				2	neu		25.52	2.998.982.536	0.664	0		0	0
3	1.757.813	14.229.314	R					neu	obj				2	neu		25.52	2.655.304.203	0.664	0		0	0
3	1.611.328	29.558.451	R					pos	adv				2	pos	pos_adv	25.52	3.386.369.693	0.664	0		0	0
3	1.708.984	19.417.515	R					pos	foo				2	pos	pos_foo	25.52	2.966.175.494	0.664	0		0	0
3	1.757.813	12.615.364	R					pos	nur				2	pos	pos_nur	25.52	2.534.915.436	0.664	0		0	0
3	1.708.984	20.597.519	R							ero1			2			25.52	3.025.170.632	0.664	0		0	0
3	1.806.641	788.212	R							ero2			2			25.52	2.064.596.903	0.664	0		0	0
3	2.099.609	8.622.552	R							ero3			2			25.52	2.154.381.097	0.664	0		0	0
3	1.806.641	7.861.138	R							ero4			2			25.52	206.193.138	0.664	0		0	0
3	1.611.328	54.585.308	R							ero5			2			25.52	3.999.764.762	0.664	0		0	0
3	1.708.984	16.995.098	R								win	high	2			25.52	283.292.495	0.664	0		0	0
3	1.660.156	20.634.117	R								win	low	2			25.52	3.026.945.871	0.664	0		0	0
3	1.660.156	16.298.658	R								lose	high	2			25.52	2.791.082.773	0.664	0		0	0
3	1.708.984	17.603.563	R								lose	low	2			25.52	2.868.101.325	0.664	0		0	0
3	1.708.984	18.365.923	R								equal		2			25.52	2.910.496.937	0.664	0		0	0
3	1.757.813	11.465.493	R					pos	ero_all				2			25.52	2.439.341.916	0.664	0		0	0
3	1.708.984	15.833.467	R					pos	ero_forM				2			25.52	2.762.125.864	0.664	0		0	0
3	1.660.156	21.063.999	R					pos	ero_forF				2	pos	pos_ero	25.52	3.047.565.375	0.664	0		0	0
4	1.416.016	157.279.663	L	S	CT	1							1			1.02	5.058.025.514	1.19	0		0	0	526.5
4	1.513.672	170.273.758	L	S	CT	2							1			1.02	5.137.407.483	1.19	0		0	0	525
4	1.513.672	182.015.991	L	S	nCT	1							1			1.02	5.204.094.546	1.19	0		0	0	390
4	1.416.016	184.194.962	L	S	nCT	2							1			1.02	5.215.994.773	1.19	0		0	0	475
4	1.513.672	82.411.942	L	R	CT	1							1			1.02	4.411.730.354	1.19	0		0	0	547.5
4	15.625	74.833.206	L	R	CT	2							1			1.02	4.315.261.717	1.19	0		0	0	505
4	15.625	87.882.179	L	R	nCT	1							1			1.02	4.475.997.042	1.19	0		0	0	441
4	1.611.328	92.185.989	L	R	nCT	2							1			1.02	4.523.808.156	1.19	0		0	0	390.5
4	1.464.844	127.941.315	L				baseline						1			1.02	4.851.571.682	1.19	0		0	0
4	1.708.984	40.641.533	L					neg	dis				1	neg		1.02	3.704.790.524	1.19	0		0	0
4	15.625	49.740.246	L					neg	mut				1	neg		1.02	3.906.814.384	1.19	0		0	0
4	1.611.328	38.995.125	L					neg	thr				1	neg		1.02	3.663.436.638	1.19	0		0	0
4	1.611.328	47.044.186	L					neg	vic				1	neg		1.02	3.851.087.288	1.19	0		0	0
4	1.660.156	39.973.057	L					neu	bui				1	neu		1.02	3.688.205.652	1.19	0		0	0
4	1.708.984	47.861.248	L					neu	hum				1	neu		1.02	3.868.306.158	1.19	0		0	0
4	15.625	53.522.793	L					neu	lan				1	neu		1.02	3.980.107.601	1.19	0		0	0
4	1.708.984	6.612.793	L					neu	obj				1	neu		1.02	4.191.591.199	1.19	0		0	0
4	1.513.672	86.358.711	L					pos	adv				1	pos	pos_adv	1.02	445.850.968	1.19	0		0	0
4	15.625	57.847.408	L					pos	foo				1	pos	pos_foo	1.02	4.057.808.647	1.19	0		0	0
4	1.611.328	66.637.405	L					pos	nur				1	pos	pos_nur	1.02	4.199.266.057	1.19	0		0	0
4	1.757.813	63.230.698	L							ero1			1			1.02	4.146.789.911	1.19	0		0	0
4	1.660.156	4.911.932	L							ero2			1			1.02	389.425.244	1.19	0		0	0
4	1.660.156	35.311.687	L							ero3			1			1.02	3.564.213.986	1.19	0		0	0
4	15.625	63.975.117	L							ero4			1			1.02	4.158.494.211	1.19	0		0	0
4	1.708.984	62.155.659	L							ero5			1			1.02	4.129.641.868	1.19	0		0	0
4	1.708.984	53.547.752	L								win	high	1			1.02	3.980.573.817	1.19	0		0	0
4	1.708.984	54.858.845	L								win	low	1			1.02	4.004.763.432	1.19	0		0	0
4	1.660.156	5.181.002	L								lose	high	1			1.02	3.947.583.567	1.19	0		0	0
4	15.625	70.527.237	L								lose	low	1			1.02	4.255.998.976	1.19	0		0	0
4	1.611.328	74.481.033	L								equal		1			1.02	4.310.544.502	1.19	0		0	0
4	1.611.328	66.783.112	L					pos	ero_all				1			1.02	4.201.450.234	1.19	0		0	0
4	1.660.156	59.130.749	L					pos	ero_forM				1	pos	pos_ero	1.02	4.079.751.077	1.19	0		0	0
4	1.660.156	60.479.507	L					pos	ero_forF				1			1.02	410.230.458	1.19	0		0	0
4	15.625	30.881.226	R	S	CT	1							1			1.02	3.430.148.426	0.97	0		0	0	526.5
4	1.611.328	28.217.299	R	S	CT	2							1			1.02	333.993.523	0.97	0		0	0	525
4	1.611.328	31.241.508	R	S	nCT	1							1			1.02	3.441.747.595	0.97	0		0	0	390
4	15.625	35.284.462	R	S	nCT	2							1			1.02	3.563.442.697	0.97	0		0	0	475
4	1.708.984	18.954.731	R	R	CT	1							1			1.02	2.942.053.557	0.97	0		0	0	547.5
4	1.855.469	16.541.174	R	R	CT	2							1			1.02	2.805.852.667	0.97	0		0	0	505
4	1.660.156	25.861.898	R	R	nCT	1							1			1.02	3.252.770.766	0.97	0		0	0	441
4	1.708.984	23.233.929	R	R	nCT	2							1			1.02	3.145.613.667	0.97	0		0	0	390.5
4	1.611.328	26.277.533	R				baseline						1			1.02	3.268.714.316	0.97	0		0	0
4	1.708.984	15.271.336	R					neg	dis				1	neg		1.02	2.725.977.607	0.97	0		0	0
4	1.660.156	17.052.687	R					neg	mut				1	neg		1.02	2.836.307.787	0.97	0		0	0
4	1.708.984	16.348.656	R					neg	thr				1	neg		1.02	2.794.145.692	0.97	0		0	0
4	1.660.156	16.817.375	R					neg	vic				1	neg		1.02	2.822.412.578	0.97	0		0	0
4	1.660.156	15.987.565	R					neu	bui				1	neu		1.02	2.771.811.233	0.97	0		0	0
4	1.660.156	19.925.184	R					neu	hum				1	neu		1.02	2.991.984.459	0.97	0		0	0
4	1.660.156	18.931.322	R					neu	lan				1	neu		1.02	2.940.817.799	0.97	0		0	0
4	1.708.984	18.302.643	R					neu	obj				1	neu		1.02	2.907.045.476	0.97	0		0	0
4	15.625	29.478.794	R					pos	adv				1	pos	pos_adv	1.02	3.383.671.157	0.97	0		0	0
4	1.611.328	22.860.443	R					pos	foo				1	pos	pos_foo	1.02	3.129.408.037	0.97	0		0	0
4	1.660.156	21.778.591	R					pos	nur				1	pos	pos_nur	1.02	3.080.927.423	0.97	0		0	0
4	1.708.984	1.329.148	R							ero1			1			1.02	2.587.123.228	0.97	0		0	0
4	1.611.328	26.162.296	R							ero2			1			1.02	326.431.929	0.97	0		0	0
4	1.611.328	22.925.667	R							ero3			1			1.02	3.132.257.113	0.97	0		0	0
4	1.660.156	14.754.767	R							ero4			1			1.02	2.691.566.217	0.97	0		0	0
4	1.708.984	1.405.312	R							ero5			1			1.02	2.642.844.435	0.97	0		0	0
4	1.660.156	17.690.989	R								win	high	1			1.02	2.873.055.414	0.97	0		0	0
4	1.660.156	15.908.877	R								win	low	1			1.02	2.766.877.255	0.97	0		0	0
4	1.660.156	18.917.629	R								lose	high	1			1.02	2.940.094.239	0.97	0		0	0
4	1.611.328	2.087.636	R								lose	low	1			1.02	3.038.617.418	0.97	0		0	0
4	1.611.328	19.830.112	R								equal		1			1.02	2.987.201.591	0.97	0		0	0
4	1.660.156	17.406.456	R					pos	ero_all				1			1.02	2.856.841.172	0.97	0		0	0
4	1.660.156	21.842.566	R					pos	ero_forM				1	pos	pos_ero	1.02	3.083.860.635	0.97	0		0	0
4	1.660.156	17.987.312	R					pos	ero_forF				1			1.02	288.966.662	0.97	0		0	0
5	1.416.016	50.156.158	L	S	CT	1							1			10.02	3.915.141.298	0.367	0		0	0	953
5	1.416.016	34.775.391	L	S	CT	2							1			10.02	3.548.909.981	0.367	0		0	0	669.5
5	1.367.188	59.041.157	L	S	nCT	1							1			10.02	4.078.234.777	0.367	0		0	0	568
5	1.416.016	58.017.811	L	S	nCT	2							1			10.02	406.075.005	0.367	0		0	0	553.5
5	1.464.844	31.466.265	L	R	CT	1							1			10.02	344.891.602	0.367	0		0	0	562
5	1.416.016	5.326.836	L	R	CT	2							1			10.02	3.975.342.534	0.367	0		0	0	528
5	1.464.844	38.392.467	L	R	nCT	1							1			10.02	3.647.861.268	0.367	0		0	0	750
5	1.416.016	33.854.008	L	R	nCT	2							1			10.02	3.522.057.397	0.367	0		0	0	538
5	1.464.844	40.644.318	L				baseline						1			10.02	3.704.859.048	0.367	0		0	0
5	2.148.438	4.875.089	L					neg	dis				1	neg		10.02	1.584.138.361	0.367	0		0	0
5	1.660.156	11.365.682	L					neg	mut				1	neg		10.02	2.430.598.464	0.367	0		0	0
5	1.513.672	4.914.891	L					neg	thr				1	neg		10.02	1.592.269.576	0.367	0		0	0
5	2.148.438	3.571.174	L					neg	vic				1	neg		10.02	1.272.894.393	0.367	0		0	0
5	2.148.438	6.671.804	L					neu	bui				1	neu		10.02	1.897.890.288	0.367	0		0	0
5	15.625	6.915.114	L					neu	hum				1	neu		10.02	1.933.709.451	0.367	0		0	0
5	2.148.438	2.941.298	L					neu	lan				1	neu		10.02	1.078.850.981	0.367	0		0	0
5	1.611.328	6.373.215	L					neu	obj				1	neu		10.02	1.852.104.052	0.367	0		0	0
5	1.660.156	8.797.231	L					pos	adv				1	pos	pos_adv	10.02	2.174.437.013	0.367	0		0	0
5	2.148.438	11.010.674	L					pos	foo				1	pos	pos_foo	10.02	2.398.865.166	0.367	0		0	0
5	1.660.156	58.322	L					pos	nur				1	pos	pos_nur	10.02	1.763.394.288	0.367	0		0	0
5	2.197.266	50.934	L							ero1			1			10.02	1.627.945.584	0.367	0		0	0
5	1.611.328	17.514.341	L							ero2			1			10.02	2.863.020.031	0.367	0		0	0
5	2.197.266	9.011.197	L							ero3			1			10.02	2.198.467.915	0.367	0		0	0
5	2.197.266	7.243.979	L							ero4			1			10.02	1.980.170.641	0.367	0		0	0
5	1.660.156	21.374.615	L							ero5			1			10.02	3.062.204.003	0.367	0		0	0
5	1.660.156	10.004.839	L								win	high	1			10.02	2.303.068.876	0.367	0		0	0
5	2.197.266	8.849.088	L								win	low	1			10.02	2.180.314.403	0.367	0		0	0
5	1.660.156	11.900.962	L								lose	high	1			10.02	2.476.619.237	0.367	0		0	0
5	1.660.156	12.999.557	L								lose	low	1			10.02	256.491.528	0.367	0		0	0
5	2.148.438	9.778.114	L								equal		1			10.02	2.280.146.623	0.367	0		0	0
5	2.148.438	14.839.016	L					pos	ero_all				1			10.02	2.697.259.928	0.367	0		0	0
5	1.708.984	7.889.701	L					pos	ero_forM				1	pos	pos_ero	10.02	2.065.558.238	0.367	0		0	0
5	1.708.984	5.539.547	L					pos	ero_forF				1			10.02	1.711.912.728	0.367	0		0	0
5	15.625	10.030.583	R	S	CT	1							1			10.02	2.305.638.726	0.093	0		0	0	953
5	1.611.328	5.018.922	R	S	CT	2							1			10.02	161.321.517	0.093	0		0	0	669.5
5	1.464.844	9.340.418	R	S	nCT	1							1			10.02	2.234.351.005	0.093	0		0	0	568
5	1.464.844	8.332.067	R	S	nCT	2							1			10.02	2.120.111.565	0.093	0		0	0	553.5
5	2.001.953	3.102.728	R	R	CT	1							1			10.02	1.132.281.725	0.093	0		0	0	562
5	15.625	591.036	R	R	CT	2							1			10.02	1.776.706.743	0.093	0		0	0	528
5	2.099.609	3.510.891	R	R	nCT	1							1			10.02	1.255.869.851	0.093	0		0	0	750
5	1.806.641	3.946.974	R	R	nCT	2							1			10.02	1.372.949.209	0.093	0		0	0	538
5	1.513.672	7.067.149	R				baseline						1			10.02	1.955.457.145	0.093	0		0	0
5	2.050.781	1.488.383	R					neg	dis				1	neg		10.02	0.397690296	0.093	0		0	0
5	2.099.609	3.334.136	R					neg	mut				1	neg		10.02	1.204.213.575	0.093	0		0	0
5	15.625	2.047.391	R					neg	thr				1	neg		10.02	0.7165663	0.093	0		0	0
5	2.050.781	2.707.925	R					neg	vic				1	neg		10.02	0.996182659	0.093	0		0	0
5	2.001.953	3.806.284	R					neu	bui				1	neu		10.02	1.336.653.385	0.093	0		0	0
5	2.148.438	1.895.115	R					neu	hum				1	neu		10.02	0.639279523	0.093	0		0	0
5	2.148.438	0.518001	R					neu	lan				1	neu		10.02	-0.657778106	0.093	0		0	0
5	2.099.609	2.325.969	R					neu	obj				1	neu		10.02	0.844136726	0.093	0		0	0
5	1.513.672	5.561.312	R					pos	adv				1	pos	pos_adv	10.02	1.715.834.052	0.093	0		0	0
5	1.513.672	6.937.869	R					pos	foo				1	pos	pos_foo	10.02	1.936.994.667	0.093	0		0	0
5	1.855.469	263.573	R					pos	nur				1	pos	pos_nur	10.02	0.969160183	0.093	0		0	0
5	1.904.297	1.200.405	R							ero1			1			10.02	0.182659	0.093	0		0	0
5	1.513.672	8.791.047	R							ero2			1			10.02	2.173.733.817	0.093	0		0	0
5	1.513.672	6.944.594	R							ero3			1			10.02	1.937.963.515	0.093	0		0	0
5	1.806.641	0.093737	R							ero4			1			10.02	-236.726.229	0.093	0		0	0
5	1.757.813	8.912.429	R							ero5			1			10.02	2.187.446.819	0.093	0		0	0
5	15.625	4.669.417	R								win	high	1			10.02	1.541.034.224	0.093	0		0	0
5	15.625	3.665.884	R								win	low	1			10.02	1.299.069.507	0.093	0		0	0
5	15.625	5.845.745	R								lose	high	1			10.02	1.765.714.046	0.093	0		0	0
5	15.625	5.017.842	R								lose	low	1			10.02	1.612.999.961	0.093	0		0	0
5	2.001.953	3.626.345	R								equal		1			10.02	1.288.225.254	0.093	0		0	0
5	15.625	7.398.493	R					pos	ero_all				1			10.02	2.001.276.331	0.093	0		0	0
5	15.625	2.484.251	R					pos	ero_forM				1	pos	pos_ero	10.02	0.909971206	0.093	0		0	0
5	2.050.781	3.342.311	R					pos	ero_forF				1			10.02	1.206.662.484	0.093	0		0	0
6	1.513.672	23.563.955	L	S	CT	1							2			-2.98	3.159.718.214	0.165	0		0	0	570.5
6	1.464.844	22.302.614	L	S	CT	2							2			-2.98	3.104.703.891	0.165	0		0	0	623.5
6	1.513.672	28.410.999	L	S	nCT	1							2			-2.98	3.346.776.359	0.165	0		0	0	618.5
6	1.464.844	15.228.732	L	S	nCT	2							2			-2.98	2.723.183.907	0.165	0		0	0	614
6	1.513.672	27.493.713	L	R	CT	1							2			-2.98	331.395.736	0.165	0		0	0	483
6	1.513.672	23.454.838	L	R	CT	2							2			-2.98	3.155.076.785	0.165	0		0	0	507
6	1.513.672	21.211.876	L	R	nCT	1							2			-2.98	3.054.561.214	0.165	0		0	0	563.5
6	1.464.844	26.257.868	L	R	nCT	2							2			-2.98	3.267.965.677	0.165	0		0	0	568
6	1.513.672	27.820.953	L				baseline						2			-2.98	3.325.789.442	0.165	0		0	0
6	1.464.844	5.540.069	L					neg	dis				2	neg		-2.98	1.712.006.956	0.165	0		0	0
6	15.625	1.102.293	L					neg	mut				2	neg		-2.98	0.097392556	0.165	0		0	0
6	2.148.438	1.694.735	L					neg	thr				2	neg		-2.98	0.527526386	0.165	0		0	0
6	2.148.438	1.421.018	L					neg	vic				2	neg		-2.98	0.351373516	0.165	0		0	0
6	1.660.156	2.257.461	L					neu	bui				2	neu		-2.98	0.81424073	0.165	0		0	0
6	2.783.203	0.866903	L					neu	hum				2	neu		-2.98	-0.142828189	0.165	0		0	0
6	15.625	2.805.182	L					neu	lan				2	neu		-2.98	1.031.468.421	0.165	0		0	0
6	1.611.328	1.534.242	L					neu	obj				2	neu		-2.98	0.428036448	0.165	0		0	0
6	1.660.156	1.780.042	L					pos	adv				2	pos	pos_adv	-2.98	0.57663696	0.165	0		0	0
6	1.611.328	4.737.318	L					pos	foo				2	pos	pos_foo	-2.98	1.555.471.153	0.165	0		0	0
6	15.625	2.585.966	L					pos	nur				2	pos	pos_nur	-2.98	0.950099133	0.165	0		0	0
6	1.757.813	467.314	L							ero1			2			-2.98	1.541.831.223	0.165	0		0	0
6	1.513.672	15.327.361	L							ero2			2			-2.98	2.729.639.532	0.165	0		0	0
6	2.099.609	0.987595	L							ero3			2			-2.98	-0.012482584	0.165	0		0	0
6	1.660.156	1.352.975	L							ero4			2			-2.98	0.302305872	0.165	0		0	0
6	1.660.156	5.636.338	L							ero5			2			-2.98	1.729.234.564	0.165	0		0	0
6	1.611.328	4.708.082	L								win	high	2			-2.98	1.549.280.606	0.165	0		0	0
6	1.660.156	2.815.573	L								win	low	2			-2.98	1.035.165.793	0.165	0		0	0
6	15.625	4.966.678	L								lose	high	2			-2.98	1.602.751.206	0.165	0		0	0
6	1.660.156	3.933.294	L								lose	low	2			-2.98	1.369.477.243	0.165	0		0	0
6	1.611.328	3.109.305	L								equal		2			-2.98	1.134.399.229	0.165	0		0	0
6	1.611.328	4.516.195	L					pos	ero_all				2			-2.98	1.507.669.825	0.165	0		0	0
6	1.806.641	1.234.965	L					pos	ero_forM				2			-2.98	0.21104263	0.165	0		0	0
6	1.611.328	3.259.846	L					pos	ero_forF				2	pos	pos_ero	-2.98	1.181.679.955	0.165	0		0	0
6	1.464.844	38.097.221	R	S	CT	1							2			-2.98	364.014.134	0.333	0		0	0	570.5
6	1.513.672	38.135.563	R	S	CT	2							2			-2.98	3.641.147.259	0.333	0		0	0	623.5
6	1.513.672	42.139.412	R	S	nCT	1							2			-2.98	3.740.983.455	0.333	0		0	0	618.5
6	15.625	22.638.012	R	S	nCT	2							2			-2.98	311.963.044	0.333	0		0	0	614
6	1.464.844	40.424.171	R	R	CT	1							2			-2.98	3.699.427.898	0.333	0		0	0	483
6	1.513.672	36.724.121	R	R	CT	2							2			-2.98	3.603.433.787	0.333	0		0	0	507
6	1.464.844	30.206.575	R	R	nCT	1							2			-2.98	3.408.059.616	0.333	0		0	0	563.5
6	1.416.016	40.636.215	R	R	nCT	2							2			-2.98	3.704.659.664	0.333	0		0	0	568
6	1.464.844	44.527.245	R				baseline						2			-2.98	3.796.101.249	0.333	0		0	0
6	15.625	10.255.315	R					neg	dis				2	neg		-2.98	2.327.796.108	0.333	0		0	0
6	1.611.328	10.608.035	R					neg	mut				2	neg		-2.98	2.361.611.733	0.333	0		0	0
6	1.611.328	8.530.118	R					neg	thr				2	neg		-2.98	2.143.603.195	0.333	0		0	0
6	1.611.328	902.864	R					neg	vic				2	neg		-2.98	2.200.401.747	0.333	0		0	0
6	1.611.328	9.831.237	R					neu	bui				2	neu		-2.98	2.285.564.766	0.333	0		0	0
6	1.611.328	943.096	R					neu	hum				2	neu		-2.98	2.243.997.894	0.333	0		0	0
6	1.611.328	10.479.727	R					neu	lan				2	neu		-2.98	2.349.442.629	0.333	0		0	0
6	1.611.328	8.748.448	R					neu	obj				2	neu		-2.98	2.168.876.313	0.333	0		0	0
6	1.660.156	7.179.959	R					pos	adv				2	pos	pos_adv	-2.98	1.971.293.673	0.333	0		0	0
6	15.625	11.085.237	R					pos	foo				2	pos	pos_foo	-2.98	2.405.614.223	0.333	0		0	0
6	1.757.813	10.549.089	R					pos	nur				2	pos	pos_nur	-2.98	2.356.039.505	0.333	0		0	0
6	1.660.156	8.051.359	R							ero1			2			-2.98	2.085.840.897	0.333	0		0	0
6	1.611.328	21.939.154	R							ero2			2			-2.98	3.088.272.894	0.333	0		0	0
6	2.246.094	5.506.757	R							ero3			2			-2.98	1.705.975.884	0.333	0		0	0
6	1.513.672	8.290.426	R							ero4			2			-2.98	2.115.101.355	0.333	0		0	0
6	15.625	1.305.404	R							ero5			2			-2.98	2.569.097.664	0.333	0		0	0
6	1.611.328	10.383.331	R								win	high	2			-2.98	2.340.201.732	0.333	0		0	0
6	1.611.328	7.831.418	R								win	low	2			-2.98	2.058.143.592	0.333	0		0	0
6	1.611.328	11.093.616	R								lose	high	2			-2.98	2.406.369.808	0.333	0		0	0
6	1.611.328	9.701.784	R								lose	low	2			-2.98	2.272.309.786	0.333	0		0	0
6	1.660.156	9.753.781	R								equal		2			-2.98	2.277.655.005	0.333	0		0	0
6	1.660.156	11.380.998	R					pos	ero_all				2			-2.98	2.431.945.123	0.333	0		0	0
6	1.611.328	8.246.161	R					pos	ero_forM				2			-2.98	2.109.747.759	0.333	0		0	0
6	1.611.328	11.628.109	R					pos	ero_forF				2	pos	pos_ero	-2.98	2.453.425.357	0.333	0		0	0
7	2.099.609	2.382.997	L	S	CT	1							99			11.02	0.868358939	0.004	1	problemen	1	1	657
7	2.001.953	1.268.379	L	S	CT	2							99			11.02	0.237739707	0.004	1	problemen	1	1	828
7	2.099.609	1.413.126	L	S	nCT	1							99			11.02	0.345804272	0.004	1	problemen	1	1	700
7	2.246.094	1.868.513	L	S	nCT	2							99			11.02	0.625142927	0.004	1	problemen	1	1	718.5
7	2.001.953	1.648.384	L	R	CT	1							99			11.02	0.499795414	0.004	1	problemen	1	1	718.5
7	2.587.891	111.693	L	R	CT	2							99			11.02	0.11058385	0.004	1	problemen	1	1	646
7	234.375	0.897656	L	R	nCT	1							99			11.02	-0.107968358	0.004	1	problemen	1	1	730
7	2.001.953	1.878.857	L	R	nCT	2							99			11.02	0.630663613	0.004	1	problemen	1	1	712.5
7	2.490.234	1.205.678	L				baseline						99			11.02	0.187042064	0.004	1	problemen	1	1
7	2.539.063	0.659786	L					neg	dis				99	neg		11.02	-0.415839739	0.004	1	problemen	1	1
7	2.099.609	0.27344	L					neg	mut				99	neg		11.02	-129.667.306	0.004	1	problemen	1	1
7	1.904.297	0.840037	L					neg	thr				99	neg		11.02	-0.17430934	0.004	1	problemen	1	1
7	2.783.203	0.541236	L					neg	vic				99	neg		11.02	-0.613899866	0.004	1	problemen	1	1
7	2.392.578	0.62386	L					neu	bui				99	neu		11.02	-0.471829295	0.004	1	problemen	1	1
7	2.587.891	0.248131	L					neu	hum				99	neu		11.02	-1.393.798.446	0.004	1	problemen	1	1
7	1.464.844	0.226385	L					neu	lan				99	neu		11.02	-1.485.518.189	0.004	1	problemen	1	1
7	1.660.156	0.379789	L					neu	obj				99	neu		11.02	-0.968139444	0.004	1	problemen	1	1
7	2.685.547	0.670556	L					pos	adv				99	pos	pos_adv	11.02	-0.39964806	0.004	1	problemen	1	1
7	2.880.859	0.777604	L					pos	foo				99	pos	pos_foo	11.02	-0.251537882	0.004	1	problemen	1	1
7	2.441.406	0.510538	L					pos	nur				99	pos	pos_nur	11.02	-0.672290207	0.004	1	problemen	1	1
7	15.625	0.241611	L							ero1			99			11.02	-1.420.426.284	0.004	1	problemen	1	1
7	1.123.047	0.865227	L							ero2			99			11.02	-0.144763379	0.004	1	problemen	1	1
7	1.171.875	0.450611	L							ero3			99			11.02	-0.797150839	0.004	1	problemen	1	1
7	2.734.375	0.432721	L							ero4			99			11.02	-0.8376621	0.004	1	problemen	1	1
7	1.464.844	0.84239	L							ero5			99			11.02	-0.171512189	0.004	1	problemen	1	1
7	2.294.922	0.304232	L								win	high	99			11.02	-1.189.964.711	0.004	1	problemen	1	1
7	1.464.844	0.244433	L								win	low	99			11.02	-1.408.814.036	0.004	1	problemen	1	1
7	2.294.922	0.373857	L								lose	high	99			11.02	-0.983881908	0.004	1	problemen	1	1
7	1.904.297	0.304655	L								lose	low	99			11.02	-118.857.529	0.004	1	problemen	1	1
7	1.660.156	0.125197	L								equal		99			11.02	-2.077.866.782	0.004	1	problemen	1	1
7	2.636.719	0.665219	L					pos	ero_all				99			11.02	-0.407638969	0.004	1	problemen	1	1
7	2.490.234	0.400679	L					pos	ero_forM				99			11.02	-0.914594671	0.004	1	problemen	1	1
7	1.904.297	0.305109	L					pos	ero_forF				99	pos	pos_ero	11.02	-1.187.086.189	0.004	1	problemen	1	1
7	2.929.688	5.187.734	R	S	CT	1							99			11.02	1.646.296.993	0.013	0	problemen	1	0	657
7	1.953.125	2.796.969	R	S	CT	2							99			11.02	1.028.536.331	0.013	0	problemen	1	0	828
7	1.953.125	3.558.392	R	S	nCT	1							99			11.02	1.269.308.757	0.013	0	problemen	1	0	700
7	234.375	3.842.084	R	S	nCT	2							99			11.02	1.346.014.928	0.013	0	problemen	1	0	718.5
7	1.611.328	4.196.171	R	R	CT	1							99			11.02	1.434.172.443	0.013	0	problemen	1	0	718.5
7	1.953.125	305.085	R	R	CT	2							99			11.02	111.542.024	0.013	0	problemen	1	0	646
7	2.001.953	2.939.538	R	R	nCT	1							99			11.02	1.078.252.426	0.013	0	problemen	1	0	730
7	2.587.891	3.828.637	R	R	nCT	2							99			11.02	1.342.508.865	0.013	0	problemen	1	0	712.5
7	1.757.813	2.719.083	R				baseline						99			11.02	1.000.294.691	0.013	0	problemen	1	0
7	1.953.125	1.614.824	R					neg	dis				99	neg		11.02	0.479225972	0.013	0	problemen	1	0
7	2.587.891	2.257.504	R					neg	mut				99	neg		11.02	0.814259778	0.013	0	problemen	1	0
7	1.953.125	170.815	R					neg	thr				99	neg		11.02	0.535410914	0.013	0	problemen	1	0
7	2.929.688	1.238.515	R					neg	vic				99	neg		11.02	0.213913081	0.013	0	problemen	1	0
7	2.148.438	1.470.521	R					neu	bui				99	neu		11.02	0.38561676	0.013	0	problemen	1	0
7	2.685.547	1.553.531	R					neu	hum				99	neu		11.02	0.440530405	0.013	0	problemen	1	0
7	2.441.406	1.948.039	R					neu	lan				99	neu		11.02	0.666823226	0.013	0	problemen	1	0
7	2.441.406	2.105.977	R					neu	obj				99	neu		11.02	0.744779492	0.013	0	problemen	1	0
7	2.490.234	2.361.745	R					pos	adv				99	pos	pos_adv	11.02	0.859400753	0.013	0	problemen	1	0
7	2.294.922	2.273.879	R					pos	foo				99	pos	pos_foo	11.02	0.821487184	0.013	0	problemen	1	0
7	1.855.469	1.339.892	R					pos	nur				99	pos	pos_nur	11.02	0.292589014	0.013	0	problemen	1	0
7	1.708.984	228.882	R							ero1			99			11.02	0.828036401	0.013	0	problemen	1	0
7	234.375	2.664.754	R							ero2			99			11.02	0.980111746	0.013	0	problemen	1	0
7	1.660.156	1.971.345	R							ero3			99			11.02	0.678716051	0.013	0	problemen	1	0
7	2.197.266	3.081.679	R							ero4			99			11.02	1.125.474.578	0.013	0	problemen	1	0
7	2.246.094	2.282.817	R							ero5			99			11.02	0.825410207	0.013	0	problemen	1	0
7	2.294.922	1.914.039	R								win	high	99			11.02	0.649215669	0.013	0	problemen	1	0
7	2.294.922	1.814.187	R								win	low	99			11.02	0.595637433	0.013	0	problemen	1	0
7	2.294.922	2.047.656	R								lose	high	99			11.02	0.716695724	0.013	0	problemen	1	0
7	2.636.719	1.887.495	R								lose	low	99			11.02	0.635250553	0.013	0	problemen	1	0
7	2.441.406	1.331.836	R								equal		99			11.02	0.286558441	0.013	0	problemen	1	0
7	2.636.719	2.443.569	R					pos	ero_all				99			11.02	0.893459676	0.013	0	problemen	1	0
7	2.636.719	1.489.824	R					pos	ero_forM				99			11.02	0.398657992	0.013	0	problemen	1	0
7	2.441.406	1.606.874	R					pos	ero_forF				99	pos	pos_ero	11.02	0.474290677	0.013	0	problemen	1	0
8	2.148.438	1.589.971	L	S	CT	1							99			-4.98	0.463715777	0.002	1		1	1	612.5
8	1.611.328	1.738.047	L	S	CT	2							99			-4.98	0.552762069	0.002	1		1	1	574
8	2.099.609	1.163.834	L	S	nCT	1							99			-4.98	0.151719727	0.002	1		1	1	410.5
8	234.375	0.267789	L	S	nCT	2							99			-4.98	-1.317.555.922	0.002	1		1	1	401
8	2.392.578	1.057.274	L	R	CT	1							99			-4.98	0.055693898	0.002	1		1	1	615.5
8	2.294.922	0.615506	L	R	CT	2							99			-4.98	-0.485310585	0.002	1		1	1	534
8	2.197.266	1.643.782	L	R	nCT	1							99			-4.98	0.496999684	0.002	1		1	1	485.5
8	2.294.922	1.498.144	L	R	nCT	2							99			-4.98	0.404227009	0.002	1		1	1	365.5
8	2.832.031	0.259451	L				baseline						99			-4.98	-1.349.187.419	0.002	1		1	1
8	15.625	0.33342	L					neg	dis				99	neg		-4.98	-1.098.352.322	0.002	1		1	1
8	2.099.609	0.969821	L					neg	mut				99	neg		-4.98	-0.030643761	0.002	1		1	1
8	2.392.578	0.274453	L					neg	thr				99	neg		-4.98	-1.292.975.253	0.002	1		1	1
8	2.636.719	0.835811	L					neg	vic				99	neg		-4.98	-0.179352768	0.002	1		1	1
8	2.587.891	0.78163	L					neu	bui				99	neu		-4.98	-0.246373796	0.002	1		1	1
8	1.708.984	3.737.166	L					neu	hum				99	neu		-4.98	131.832.757	0.002	1		1	1
8	2.685.547	0.885277	L					neu	lan				99	neu		-4.98	-0.121854689	0.002	1		1	1
8	2.099.609	1.449.546	L					neu	obj				99	neu		-4.98	0.371250404	0.002	1		1	1
8	15.625	0.56944	L					pos	adv				99	pos	pos_adv	-4.98	-0.563101857	0.002	1		1	1
8	2.099.609	1.093.738	L					pos	foo				99	pos	pos_foo	-4.98	0.089601187	0.002	1		1	1
8	2.246.094	0.694498	L					pos	nur				99	pos	pos_nur	-4.98	-0.364565997	0.002	1		1	1
8	1.660.156	1.237.857	L							ero1			99			-4.98	2.515.966.752	0.002	1		1	1
8	2.539.063	0.494061	L							ero2			99			-4.98	-0.705096288	0.002	1		1	1
8	1.464.844	3.876.451	L							ero3			99			-4.98	1.354.920.044	0.002	1		1	1
8	2.099.609	0.665807	L							ero4			99			-4.98	-0.40675544	0.002	1		1	1
8	1.953.125	0.42292	L							ero5			99			-4.98	-0.860572243	0.002	1		1	1
8	1.660.156	2.340.023	L								win	high	99			-4.98	0.850160758	0.002	1		1	1
8	1.660.156	2.912.814	L								win	low	99			-4.98	1.069.119.624	0.002	1		1	1
8	1.464.844	0.856887	L								lose	high	99			-4.98	-0.154449224	0.002	1		1	1
8	2.490.234	0.322772	L								lose	low	99			-4.98	-1.130.809.087	0.002	1		1	1
8	1.904.297	0.434801	L								equal		99			-4.98	-0.832866824	0.002	1		1	1
8	976.563	0.187049	L					pos	ero_all				99			-4.98	-1.676.384.664	0.002	1		1	1
8	2.441.406	1.424.672	L					pos	ero_forM				99			-4.98	0.353941612	0.002	1		1	1
8	1.855.469	0.852272	L					pos	ero_forF				99	pos	pos_ero	-4.98	-0.159849554	0.002	1		1	1
8	1.416.016	0.476005	R	S	CT	1							99			-4.98	-0.742326921	0.001	1		1	1	612.5
8	1.318.359	0.419406	R	S	CT	2							99			-4.98	-0.868915854	0.001	1		1	1	574
8	2.734.375	0.396212	R	S	nCT	1							99			-4.98	-0.925805857	0.001	1		1	1	410.5
8	2.392.578	0.514106	R	S	nCT	2							99			-4.98	-0.665325809	0.001	1		1	1	401
8	1.416.016	0.230385	R	R	CT	1							99			-4.98	-1.468.003.456	0.001	1		1	1	615.5
8	2.783.203	0.538077	R	R	CT	2							99			-4.98	-0.619753606	0.001	1		1	1	534
8	2.587.891	0.467386	R	R	nCT	1							99			-4.98	-0.76059981	0.001	1		1	1	485.5
8	2.587.891	0.616837	R	R	nCT	2							99			-4.98	-0.483150472	0.001	1		1	1	365.5
8	2.392.578	0.250032	R				baseline						99			-4.98	-1.386.166.369	0.001	1		1	1
8	1.318.359	0.495708	R					neg	dis				99	neg		-4.98	-0.701768235	0.001	1		1	1
8	1.953.125	0.949427	R					neg	mut				99	neg		-4.98	-0.051896634	0.001	1		1	1
8	1.220.703	0.278529	R					neg	thr				99	neg		-4.98	-1.278.233.096	0.001	1		1	1
8	1.464.844	0.484238	R					neg	vic				99	neg		-4.98	-0.725178758	0.001	1		1	1
8	1.708.984	0.582872	R					neu	bui				99	neu		-4.98	-0.539787671	0.001	1		1	1
8	234.375	0.878228	R					neu	hum				99	neu		-4.98	-0.129849038	0.001	1		1	1
8	2.783.203	0.708009	R					neu	lan				99	neu		-4.98	-0.345298474	0.001	1		1	1
8	1.074.219	0.912612	R					neu	obj				99	neu		-4.98	-0.091444461	0.001	1		1	1
8	2.832.031	1.063.777	R					pos	adv				99	pos	pos_adv	-4.98	0.061825782	0.001	1		1	1
8	1.757.813	0.577629	R					pos	foo				99	pos	pos_foo	-4.98	-0.548823485	0.001	1		1	1
8	15.625	0.60398	R					pos	nur				99	pos	pos_nur	-4.98	-0.504214194	0.001	1		1	1
8	1.318.359	1.095.131	R							ero1			99			-4.98	0.090873991	0.001	1		1	1
8	1.513.672	-0.002007	R							ero2			99			-4.98		0.001	1		1	1
8	1.416.016	2.728.007	R							ero3			99			-4.98	1.003.571.306	0.001	1		1	1
8	2.294.922	0.764672	R							ero4			99			-4.98	-0.268308295	0.001	1		1	1
8	1.025.391	0.694212	R							ero5			99			-4.98	-0.36497789	0.001	1		1	1
8	1.416.016	0.380989	R								win	high	99			-4.98	-0.964984776	0.001	1		1	1
8	1.416.016	0.714194	R								win	low	99			-4.98	-0.336600645	0.001	1		1	1
8	2.441.406	0.445836	R								lose	high	99			-4.98	-0.807804108	0.001	1		1	1
8	2.001.953	0.338943	R								lose	low	99			-4.98	-1.081.923.327	0.001	1		1	1
8	976.563	0.461715	R								equal		99			-4.98	-0.772807461	0.001	1		1	1
8	2.685.547	0.162855	R					pos	ero_all				99			-4.98	-1.814.895.045	0.001	1		1	1
8	2.783.203	0.312448	R					pos	ero_forM				99			-4.98	-1.163.317.224	0.001	1		1	1
8	1.416.016	0.441996	R					pos	ero_forF				99	pos	pos_ero	-4.98	-0.816454447	0.001	1		1	1
9	2.929.688	2.476.318	L	S	CT	1							2			14.02	0.90677278	0.009	1		1	1	645
9	2.246.094	1.300.629	L	S	CT	2							2			14.02	0.262847994	0.009	1		1	1	713.5
9	2.734.375	235.284	L	S	nCT	1							2			14.02	0.855623109	0.009	1		1	1	666
9	2.490.234	2.608.343	L	S	nCT	2							2			14.02	0.958715154	0.009	1		1	1	726.5
9	2.246.094	1.108.322	L	R	CT	1							2			14.02	0.10284716	0.009	1		1	1	727
9	2.441.406	3.381.271	L	R	CT	2							2			14.02	1.218.251.674	0.009	1		1	1	613
9	2.148.438	1.720.481	L	R	nCT	1							2			14.02	0.542603903	0.009	1		1	1	661
9	2.587.891	2.068.403	L	R	nCT	2							2			14.02	0.726776812	0.009	1		1	1	606.5
9	2.636.719	3.620.281	L				baseline						2			14.02	1.286.551.647	0.009	1		1	1
9	2.246.094	1.286.843	L					neg	dis				2	neg		14.02	0.252191932	0.009	1		1	1
9	2.441.406	1.537.127	L					neg	mut				2	neg		14.02	0.42991509	0.009	1		1	1
9	2.832.031	3.380.814	L					neg	thr				2	neg		14.02	1.218.116.509	0.009	1		1	1
9	2.880.859	2.140.836	L					neg	vic				2	neg		14.02	0.761196407	0.009	1		1	1
9	2.490.234	1.887.912	L					neu	bui				2	neu		14.02	0.635471456	0.009	1		1	1
9	2.929.688	0.681221	L					neu	hum				2	neu		14.02	-0.383868503	0.009	1		1	1
9	2.539.063	3.065.798	L					neu	lan				2	neu		14.02	1.120.307.894	0.009	1		1	1
9	2.636.719	1.820.999	L					neu	obj				2	neu		14.02	0.599385252	0.009	1		1	1
9	2.685.547	1.221.409	L					pos	adv				2	pos	pos_adv	14.02	0.20000511	0.009	1		1	1
9	2.392.578	1.597.894	L					pos	foo				2	pos	pos_foo	14.02	0.468686512	0.009	1		1	1
9	2.929.688	1.209.974	L					pos	nur				2	pos	pos_nur	14.02	0.190598872	0.009	1		1	1
9	2.490.234	139.226	L							ero1			2			14.02	0.330928326	0.009	1		1	1
9	2.832.031	1.789.864	L							ero2			2			14.02	0.582139639	0.009	1		1	1
9	2.587.891	2.712.265	L							ero3			2			14.02	0.997784079	0.009	1		1	1
9	2.587.891	4.453.043	L							ero4			2			14.02	1.493.587.683	0.009	1		1	1
9	2.587.891	1.178.829	L							ero5			2			14.02	0.164521573	0.009	1		1	1
9	2.587.891	1.901.496	L								win	high	2			14.02	0.642640945	0.009	1		1	1
9	2.587.891	2.397.947	L								win	low	2			14.02	0.874612955	0.009	1		1	1
9	2.587.891	2.064.957	L								lose	high	2			14.02	0.725109403	0.009	1		1	1
9	2.880.859	0.876641	L								lose	low	2			14.02	-0.13165772	0.009	1		1	1
9	2.490.234	1.836.502	L								equal		2			14.02	0.607862675	0.009	1		1	1
9	2.246.094	1.673.544	L					pos	ero_all				2			14.02	0.514943534	0.009	1		1	1
9	2.539.063	1.912.681	L					pos	ero_forM				2			14.02	0.648505923	0.009	1		1	1
9	2.539.063	2.376.276	L					pos	ero_forF				2	pos	pos_ero	14.02	0.865534556	0.009	1		1	1
9	1.611.328	13.397.926	R	S	CT	1							2			14.02	2.595.099.919	0.107	0		0	0	645
9	1.660.156	9.493.094	R	S	CT	2							2			14.02	2.250.564.587	0.107	0		0	0	713.5
9	1.660.156	8.279.979	R	S	nCT	1							2			14.02	2.113.840.432	0.107	0		0	0	666
9	1.660.156	7.327.762	R	S	nCT	2							2			14.02	1.991.670.149	0.107	0		0	0	726.5
9	1.660.156	7.977.531	R	R	CT	1							2			14.02	2.076.628.965	0.107	0		0	0	727
9	1.611.328	18.164.946	R	R	CT	2							2			14.02	2.899.493.693	0.107	0		0	0	613
9	1.611.328	12.131.408	R	R	nCT	1							2			14.02	2.495.797.792	0.107	0		0	0	661
9	1.660.156	573.773	R	R	nCT	2							2			14.02	1.747.063.662	0.107	0		0	0	606.5
9	1.611.328	10.315.722	R				baseline						2			14.02	2.333.669.139	0.107	0		0	0
9	2.636.719	1.955.464	R					neg	dis				2	neg		14.02	0.670627505	0.107	0		0	0
9	2.636.719	3.070.703	R					neg	mut				2	neg		14.02	1.121.906.526	0.107	0		0	0
9	2.783.203	2.449.994	R					neg	thr				2	neg		14.02	0.896085576	0.107	0		0	0
9	1.660.156	3.037.153	R					neg	vic				2	neg		14.02	1.110.920.563	0.107	0		0	0
9	1.660.156	616.871	R					neu	bui				2	neu		14.02	181.948.974	0.107	0		0	0
9	2.832.031	1.969.046	R					neu	hum				2	neu		14.02	0.677549161	0.107	0		0	0
9	1.708.984	2.852.901	R					neu	lan				2	neu		14.02	1.048.336.371	0.107	0		0	0
9	2.880.859	2.351.019	R					neu	obj				2	neu		14.02	0.854848851	0.107	0		0	0
9	2.685.547	1.736.733	R					pos	adv				2	pos	pos_adv	14.02	0.552005762	0.107	0		0	0
9	1.611.328	2.747.415	R					pos	foo				2	pos	pos_foo	14.02	101.066.047	0.107	0		0	0
9	2.685.547	2.511.622	R					pos	nur				2	pos	pos_nur	14.02	0.92092876	0.107	0		0	0
9	1.611.328	7.759.453	R							ero1			2			14.02	2.048.911.842	0.107	0		0	0
9	1.660.156	6.947.193	R							ero2			2			14.02	1.938.337.693	0.107	0		0	0
9	1.806.641	2.024.828	R							ero3			2			14.02	0.705484759	0.107	0		0	0
9	2.880.859	2.769.589	R							ero4			2			14.02	1.018.698.934	0.107	0		0	0
9	1.660.156	5.388.644	R							ero5			2			14.02	1.684.293.776	0.107	0		0	0
9	1.660.156	4.872.418	R								win	high	2			14.02	1.583.590.323	0.107	0		0	0
9	1.660.156	4.353.726	R								win	low	2			14.02	147.103.203	0.107	0		0	0
9	1.660.156	4.188.697	R								lose	high	2			14.02	1.432.389.707	0.107	0		0	0
9	2.929.688	1.999.585	R								lose	low	2			14.02	0.692939659	0.107	0		0	0
9	1.708.984	2.340.764	R								equal		2			14.02	0.850477372	0.107	0		0	0
9	1.611.328	2.872.156	R					pos	ero_all				2			14.02	1.055.062.967	0.107	0		0	0
9	1.660.156	3.889.194	R					pos	ero_forM				2			14.02	1.358.201.938	0.107	0		0	0
9	2.685.547	1.693.165	R					pos	ero_forF				2	pos	pos_ero	14.02	0.526599559	0.107	0		0	0
10	2.099.609	7.456.671	L	S	CT	1							1			-2.98	2.009.109.068	0.019	0		0	0	599.5
10	15.625	2.163.811	L	S	CT	2							1			-2.98	0.771871019	0.019	0		0	0	654.5
10	2.050.781	5.338.295	L	S	nCT	1							1			-2.98	1.674.906.314	0.019	0		0	0	541.5
10	1.708.984	5.827.497	L	S	nCT	2							1			-2.98	1.762.587.577	0.019	0		0	0	448
10	1.953.125	5.623.069	L	R	CT	1							1			-2.98	17.268.776	0.019	0		0	0	612
10	1.855.469	5.247.859	L	R	CT	2							1			-2.98	1.657.820.184	0.019	0		0	0	636.5
10	2.099.609	7.417.552	L	R	nCT	1							1			-2.98	2.003.849.084	0.019	0		0	0	442
10	2.050.781	5.353.397	L	R	nCT	2							1			-2.98	1.677.731.313	0.019	0		0	0	470
10	2.001.953	4.917.725	L				baseline						1			-2.98	1.592.846.025	0.019	0		0	0
10	1.660.156	0.641057	L					neg	dis				1	neg		-2.98	-0.444636902	0.019	0		0	0
10	1.660.156	1.031.388	L					neg	mut				1	neg		-2.98	0.030905468	0.019	0		0	0
10	2.490.234	0.463819	L					neg	thr				1	neg		-2.98	-0.768260889	0.019	0		0	0
10	2.929.688	0.817969	L					neg	vic				1	neg		-2.98	-0.20093084	0.019	0		0	0
10	1.806.641	0.684568	L					neu	bui				1	neu		-2.98	-0.378967297	0.019	0		0	0
10	1.513.672	0.716959	L					neu	hum				1	neu		-2.98	-0.332736623	0.019	0		0	0
10	234.375	1.327.505	L					neu	lan				1	neu		-2.98	0.283301241	0.019	0		0	0
10	2.197.266	1.735.291	L					neu	obj				1	neu		-2.98	0.551175123	0.019	0		0	0
10	1.806.641	0.327451	L					pos	adv				1	pos	pos_adv	-2.98	-1.116.416.853	0.019	0		0	0
10	2.148.438	114.701	L					pos	foo				1	pos	pos_foo	-2.98	0.137158557	0.019	0		0	0
10	1.269.531	0.203693	L					pos	nur				1	pos	pos_nur	-2.98	-1.591.141.321	0.019	0		0	0
10	2.099.609	3.707.458	L							ero1			1			-2.98	1.310.346.467	0.019	0		0	0
10	2.001.953	195.565	L							ero2			1			-2.98	0.670722619	0.019	0		0	0
10	1.953.125	1.737.285	L							ero3			1			-2.98	0.55232355	0.019	0		0	0
10	2.148.438	3.746.173	L							ero4			1			-2.98	1.320.734.786	0.019	0		0	0
10	2.099.609	4.389.639	L							ero5			1			-2.98	1.479.246.991	0.019	0		0	0
10	2.099.609	2.489.758	L								win	high	1			-2.98	0.912185517	0.019	0		0	0
10	2.148.438	2.913.678	L								win	low	1			-2.98	1.069.416.201	0.019	0		0	0
10	2.148.438	2.268.094	L								lose	high	1			-2.98	0.818939831	0.019	0		0	0
10	1.904.297	1.371.314	L								lose	low	1			-2.98	0.315769404	0.019	0		0	0
10	2.587.891	0.433286	L								equal		1			-2.98	-0.836357261	0.019	0		0	0
10	1.269.531	0.593021	L					pos	ero_all				1			-2.98	-0.522525467	0.019	0		0	0
10	2.636.719	0.232267	L					pos	ero_forM				1	pos	pos_ero	-2.98	-1.459.867.707	0.019	0		0	0
10	1.953.125	0.573262	L					pos	ero_forF				1			-2.98	-0.556412424	0.019	0		0	0
10	2.050.781	148.362	R	S	CT	1							1			-2.98	0.394485047	0.004	1		1	1	599.5
10	2.001.953	1.099.091	R	S	CT	2							1			-2.98	0.094483475	0.004	1		1	1	654.5
10	2.099.609	0.460776	R	S	nCT	1							1			-2.98	-0.774843254	0.004	1		1	1	541.5
10	2.099.609	0.897617	R	S	nCT	2							1			-2.98	-0.108011805	0.004	1		1	1	448
10	2.197.266	1.731.375	R	R	CT	1							1			-2.98	0.548915891	0.004	1		1	1	612
10	2.001.953	0.554446	R	R	CT	2							1			-2.98	-0.589785862	0.004	1		1	1	636.5
10	2.148.438	0.912827	R	R	nCT	1							1			-2.98	-0.091208902	0.004	1		1	1	442
10	2.929.688	1.005.877	R	R	nCT	2							1			-2.98	0.005859798	0.004	1		1	1	470
10	2.050.781	1.202.667	R				baseline						1			-2.98	0.184541591	0.004	1		1	1
10	2.001.953	0.286341	R					neg	dis				1	neg		-2.98	-1.250.571.871	0.004	1		1	1
10	2.001.953	0.423117	R					neg	mut				1	neg		-2.98	-0.860106542	0.004	1		1	1
10	1.660.156	0.177876	R					neg	thr				1	neg		-2.98	-1.726.668.601	0.004	1		1	1
10	2.392.578	0.450137	R					neg	vic				1	neg		-2.98	-0.798203298	0.004	1		1	1
10	2.929.688	0.416436	R					neu	bui				1	neu		-2.98	-0.876022491	0.004	1		1	1
10	1.171.875	0.447027	R					neu	hum				1	neu		-2.98	-0.805136284	0.004	1		1	1
10	1.025.391	0.333521	R					neu	lan				1	neu		-2.98	-1.098.049.447	0.004	1		1	1
10	2.050.781	0.568643	R					neu	obj				1	neu		-2.98	-0.564502458	0.004	1		1	1
10	2.197.266	0.200236	R					pos	adv				1	pos	pos_adv	-2.98	-1.608.258.608	0.004	1		1	1
10	2.539.063	0.565676	R					pos	foo				1	pos	pos_foo	-2.98	-0.569733803	0.004	1		1	1
10	2.099.609	0.54442	R					pos	nur				1	pos	pos_nur	-2.98	-0.608034271	0.004	1		1	1
10	2.587.891	0.729703	R							ero1			1			-2.98	-0.315117677	0.004	1		1	1
10	2.636.719	215.463	R							ero2			1			-2.98	0.767619015	0.004	1		1	1
10	1.367.188	0.733644	R							ero3			1			-2.98	-0.309731382	0.004	1		1	1
10	2.685.547	4.881.126	R							ero4			1			-2.98	1.585.375.931	0.004	1		1	1
10	2.392.578	6.370.384	R							ero5			1			-2.98	185.165.975	0.004	1		1	1
10	2.685.547	1.821.118	R								win	high	1			-2.98	0.599450598	0.004	1		1	1
10	2.392.578	2.207.302	R								win	low	1			-2.98	0.791770955	0.004	1		1	1
10	2.685.547	2.302.259	R								lose	high	1			-2.98	0.833890815	0.004	1		1	1
10	1.806.641	0.515346	R								lose	low	1			-2.98	-0.662916759	0.004	1		1	1
10	1.611.328	0.483682	R								equal		1			-2.98	-0.726327613	0.004	1		1	1
10	2.197.266	0.737254	R					pos	ero_all				1			-2.98	-0.304822806	0.004	1		1	1
10	1.171.875	0.405139	R					pos	ero_forM				1	pos	pos_ero	-2.98	-0.903525061	0.004	1		1	1
10	1.855.469	0.394077	R					pos	ero_forF				1			-2.98	-0.931208957	0.004	1		1	1
11	1.660.156	3.814.228	L	S	CT	1							1			2.02	1.338.738.285	0.017	0		0	0	532
11	1.708.984	3.546.425	L	S	CT	2							1			2.02	1.265.940.054	0.017	0		0	0	523
11	1.660.156	7.259.023	L	S	nCT	1							1			2.02	1.982.245.247	0.017	0		0	0	541.5
11	1.757.813	5.675.353	L	S	nCT	2							1			2.02	1.736.132.764	0.017	0		0	0	525
11	1.611.328	2.705.959	L	R	CT	1							1			2.02	0.995456378	0.017	0		0	0	537
11	1.611.328	4.068.494	L	R	CT	2							1			2.02	1.403.272.906	0.017	0		0	0	539.5
11	1.611.328	4.255.232	L	R	nCT	1							1			2.02	1.448.149.285	0.017	0		0	0	558
11	1.660.156	3.341.151	L	R	nCT	2							1			2.02	1.206.315.358	0.017	0		0	0	532.5
11	1.660.156	3.935.208	L				baseline						1			2.02	1.369.963.739	0.017	0		0	0
11	1.220.703	0.606433	L					neg	dis				1	neg		2.02	-0.500161027	0.017	0		0	0
11	2.197.266	0.794884	L					neg	mut				1	neg		2.02	-0.229559087	0.017	0		0	0
11	1.806.641	0.906277	L					neg	thr				1	neg		2.02	-0.09841028	0.017	0		0	0
11	1.513.672	0.42132	L					neg	vic				1	neg		2.02	-0.864362639	0.017	0		0	0
11	2.246.094	1.206.721	L					neu	bui				1	neu		2.02	0.187906764	0.017	0		0	0
11	2.392.578	0.596568	L					neu	hum				1	neu		2.02	-0.516562046	0.017	0		0	0
11	1.367.188	0.424265	L					neu	lan				1	neu		2.02	-0.857397019	0.017	0		0	0
11	2.246.094	0.350482	L					neu	obj				1	neu		2.02	-1.048.445.929	0.017	0		0	0
11	1.416.016	0.860251	L					pos	adv				1	pos	pos_adv	2.02	-0.150531072	0.017	0		0	0
11	2.392.578	0.595057	L					pos	foo				1	pos	pos_foo	2.02	-0.51909808	0.017	0		0	0
11	2.734.375	0.748208	L					pos	nur				1	pos	pos_nur	2.02	-0.290074265	0.017	0		0	0
11	2.734.375	0.571983	L							ero1			1			2.02	-0.558646008	0.017	0		0	0
11	2.539.063	1.223.784	L							ero2			1			2.02	0.201947698	0.017	0		0	0
11	1.367.188	1.297.399	L							ero3			1			2.02	0.260361491	0.017	0		0	0
11	2.148.438	1.114.082	L							ero4			1			2.02	0.108030747	0.017	0		0	0
11	2.392.578	5.785.397	L							ero5			1			2.02	1.755.336.984	0.017	0		0	0
11	2.392.578	1.378.141	L								win	high	1			2.02	0.32073549	0.017	0		0	0
11	2.392.578	1.675.553	L								win	low	1			2.02	0.51614326	0.017	0		0	0
11	2.392.578	1.699.372	L								lose	high	1			2.02	0.530258771	0.017	0		0	0
11	2.832.031	0.576527	L								lose	low	1			2.02	-0.550733106	0.017	0		0	0
11	1.660.156	0.706946	L								equal		1			2.02	-0.346800995	0.017	0		0	0
11	234.375	0.702418	L					pos	ero_all				1			2.02	-0.353226611	0.017	0		0	0
11	2.929.688	0.815637	L					pos	ero_forM				1	pos	pos_ero	2.02	-0.203785876	0.017	0		0	0
11	2.832.031	0.680479	L					pos	ero_forF				1			2.02	-0.384958317	0.017	0		0	0
11	1.708.984	0.734558	R	S	CT	1							1			2.02	-0.308486321	0.037	0		0	0	532
11	15.625	3.201.943	R	S	CT	2							1			2.02	1.163.757.813	0.037	0		0	0	523
11	2.197.266	2.339.921	R	S	nCT	1							1			2.02	0.850117168	0.037	0		0	0	541.5
11	15.625	1.572.434	R	S	nCT	2							1			2.02	0.452624737	0.037	0		0	0	525
11	2.050.781	1.058.577	R	R	CT	1							1			2.02	0.056925553	0.037	0		0	0	537
11	1.708.984	0.909894	R	R	CT	2							1			2.02	-0.09442717	0.037	0		0	0	539.5
11	1.904.297	1.485.121	R	R	nCT	1							1			2.02	0.39549625	0.037	0		0	0	558
11	2.197.266	0.977492	R	R	nCT	2							1			2.02	-0.022765171	0.037	0		0	0	532.5
11	1.611.328	3.995.337	R				baseline						1			2.02	1.385.127.931	0.037	0		0	0
11	2.246.094	0.684695	R					neg	dis				1	neg		2.02	-0.378781795	0.037	0		0	0
11	2.050.781	0.468583	R					neg	mut				1	neg		2.02	-0.758042032	0.037	0		0	0
11	2.050.781	1.493.106	R					neg	thr				1	neg		2.02	0.400858514	0.037	0		0	0
11	1.953.125	0.397832	R					neg	vic				1	neg		2.02	-0.921725473	0.037	0		0	0
11	2.539.063	0.527644	R					neu	bui				1	neu		2.02	-0.639333465	0.037	0		0	0
11	1.660.156	0.226945	R					neu	hum				1	neu		2.02	-1.483.047.582	0.037	0		0	0
11	1.855.469	0.673502	R					neu	lan				1	neu		2.02	-0.395264314	0.037	0		0	0
11	2.929.688	0.853131	R					neu	obj				1	neu		2.02	-0.158842168	0.037	0		0	0
11	1.757.813	0.346592	R					pos	adv				1	pos	pos_adv	2.02	-1.059.606.983	0.037	0		0	0
11	234.375	0.692163	R					pos	foo				1	pos	pos_foo	2.02	-0.367933802	0.037	0		0	0
11	2.587.891	0.296374	R					pos	nur				1	pos	pos_nur	2.02	-1.216.133.109	0.037	0		0	0
11	2.685.547	0.711548	R							ero1			1			2.02	-0.340312401	0.037	0		0	0
11	1.904.297	0.836559	R							ero2			1			2.02	-0.178458229	0.037	0		0	0
11	976.563	0.910831	R							ero3			1			2.02	-0.093397909	0.037	0		0	0
11	1.513.672	0.733059	R							ero4			1			2.02	-0.310529089	0.037	0		0	0
11	2.197.266	3.317.879	R							ero5			1			2.02	1.199.325.723	0.037	0		0	0
11	2.197.266	0.604679	R								win	high	1			2.02	-0.50305754	0.037	0		0	0
11	2.246.094	0.767903	R								win	low	1			2.02	-0.264091856	0.037	0		0	0
11	2.197.266	0.731416	R								lose	high	1			2.02	-0.312772898	0.037	0		0	0
11	234.375	0.651578	R								lose	low	1			2.02	-0.428358166	0.037	0		0	0
11	2.197.266	0.654422	R								equal		1			2.02	-0.424002876	0.037	0		0	0
11	1.123.047	0.543399	R					pos	ero_all				1			2.02	-0.609911422	0.037	0		0	0
11	2.148.438	0.501524	R					pos	ero_forM				1	pos	pos_ero	2.02	-0.690103816	0.037	0		0	0
11	1.269.531	0.499332	R					pos	ero_forF				1			2.02	-0.694484074	0.037	0		0	0
12	2.001.953	4.806.669	L	S	CT	1							99			-38.98	1.570.004.329	0.013	0	problemen	1	0	879.5
12	2.197.266	1.332.979	L	S	CT	2							99			-38.98	0.287416287	0.013	0	problemen	1	0	915.5
12	1.367.188	0.409905	L	S	nCT	1							99			-38.98	-0.891829853	0.013	0	problemen	1	0	750.5
12	2.001.953	456.121	L	S	nCT	2							99			-38.98	1.517.587.939	0.013	0	problemen	1	0	909.5
12	2.001.953	3.137.291	L	R	CT	1							99			-38.98	1.143.359.689	0.013	0	problemen	1	0	665.5
12	1.904.297	4.788.059	L	R	CT	2							99			-38.98	156.612.511	0.013	0	problemen	1	0	607.5
12	2.099.609	5.082.877	L	R	nCT	1							99			-38.98	162.587.744	0.013	0	problemen	1	0	580.5
12	1.953.125	2.912.733	L	R	nCT	2							99			-38.98	1.069.091.816	0.013	0	problemen	1	0	426.5
12	1.953.125	4.008.101	L				baseline						99			-38.98	1.388.317.563	0.013	0	problemen	1	0
12	1.318.359	0.37019	L					neg	dis				99	neg		-38.98	-0.993738892	0.013	0	problemen	1	0
12	2.783.203	0.269555	L					neg	mut				99	neg		-38.98	-1.310.982.828	0.013	0	problemen	1	0
12	234.375	2.627.455	L					neg	thr				99	neg		-38.98	0.966015697	0.013	0	problemen	1	0
12	2.246.094	1.077.072	L					neg	vic				99	neg		-38.98	0.074246248	0.013	0	problemen	1	0
12	2.148.438	2.674.781	L					neu	bui				99	neu		-38.98	0.983867508	0.013	0	problemen	1	0
12	2.783.203	0.610976	L					neu	hum				99	neu		-38.98	-0.4926976	0.013	0	problemen	1	0
12	1.318.359	0.689829	L					neu	lan				99	neu		-38.98	-0.371311538	0.013	0	problemen	1	0
12	2.636.719	0.507794	L					neu	obj				99	neu		-38.98	-0.677679425	0.013	0	problemen	1	0
12	2.929.688	0.785533	L					pos	adv				99	pos	pos_adv	-38.98	-0.241392811	0.013	0	problemen	1	0
12	2.392.578	0.361989	L					pos	foo				99	pos	pos_foo	-38.98	-1.016.141.454	0.013	0	problemen	1	0
12	2.783.203	1.209.329	L					pos	nur				99	pos	pos_nur	-38.98	0.19006566	0.013	0	problemen	1	0
12	2.539.063	0.354149	L							ero1			99			-38.98	-103.803.755	0.013	0	problemen	1	0
12	976.563	0.587591	L							ero2			99			-38.98	-0.531724151	0.013	0	problemen	1	0
12	234.375	7.990.589	L							ero3			99			-38.98	2.078.264.474	0.013	0	problemen	1	0
12	1.904.297	1.141.211	L							ero4			99			-38.98	0.132089979	0.013	0	problemen	1	0
12	1.464.844	1.041.834	L							ero5			99			-38.98	0.040982622	0.013	0	problemen	1	0
12	1.953.125	1.453.445	L								win	high	99			-38.98	0.373936601	0.013	0	problemen	1	0
12	1.953.125	1.910.513	L								win	low	99			-38.98	0.647371792	0.013	0	problemen	1	0
12	234.375	1.880.311	L								lose	high	99			-38.98	0.631437189	0.013	0	problemen	1	0
12	1.806.641	1.216.865	L								lose	low	99			-38.98	0.196277879	0.013	0	problemen	1	0
12	1.855.469	0.67374	L								equal		99			-38.98	-0.394910999	0.013	0	problemen	1	0
12	2.099.609	0.771778	L					pos	ero_all				99			-38.98	-0.259058335	0.013	0	problemen	1	0
12	2.490.234	2.233.292	L					pos	ero_forM				99			-38.98	0.80347673	0.013	0	problemen	1	0
12	2.587.891	2.013.902	L					pos	ero_forF				99	pos	pos_ero	-38.98	0.700074134	0.013	0	problemen	1	0
12	2.929.688	0.537077	R	S	CT	1							99			-38.98	-0.621613806	0.001	1	problemen	1	1	879.5
12	1.757.813	0.597927	R	S	CT	2							99			-38.98	-0.514286606	0.001	1	problemen	1	1	915.5
12	1.660.156	0.885056	R	S	nCT	1							99			-38.98	-0.122104359	0.001	1	problemen	1	1	750.5
12	234.375	1.246.173	R	S	nCT	2							99			-38.98	0.220077255	0.001	1	problemen	1	1	909.5
12	2.685.547	0.540866	R	R	CT	1							99			-38.98	-0.61458372	0.001	1	problemen	1	1	665.5
12	1.855.469	0.993548	R	R	CT	2							99			-38.98	-0.006472904	0.001	1	problemen	1	1	607.5
12	2.587.891	1.637.444	R	R	nCT	1							99			-38.98	0.493136489	0.001	1	problemen	1	1	580.5
12	2.246.094	1.296.567	R	R	nCT	2							99			-38.98	0.259720002	0.001	1	problemen	1	1	426.5
12	1.806.641	0.419525	R				baseline						99			-38.98	-0.86863216	0.001	1	problemen	1	1
12	2.880.859	0.60042	R					neg	dis				99	neg		-38.98	-0.510125869	0.001	1	problemen	1	1
12	1.904.297	0.432946	R					neg	mut				99	neg		-38.98	-0.83714227	0.001	1	problemen	1	1
12	2.099.609	0.719349	R					neg	thr				99	neg		-38.98	-0.329408643	0.001	1	problemen	1	1
12	1.123.047	0.192969	R					neg	vic				99	neg		-38.98	-1.645.225.725	0.001	1	problemen	1	1
12	2.929.688	0.370944	R					neu	bui				99	neu		-38.98	-0.991704171	0.001	1	problemen	1	1
12	2.929.688	0.109454	R					neu	hum				99	neu		-38.98	-2.212.250.909	0.001	1	problemen	1	1
12	2.587.891	0.697333	R					neu	lan				99	neu		-38.98	-0.36049222	0.001	1	problemen	1	1
12	2.636.719	0.579803	R					neu	obj				99	neu		-38.98	-0.545066888	0.001	1	problemen	1	1
12	2.539.063	0.543751	R					pos	adv				99	pos	pos_adv	-38.98	-0.609263858	0.001	1	problemen	1	1
12	1.953.125	0.632881	R					pos	foo				99	pos	pos_foo	-38.98	-0.457472868	0.001	1	problemen	1	1
12	2.685.547	0.496738	R					pos	nur				99	pos	pos_nur	-38.98	-0.699692555	0.001	1	problemen	1	1
12	1.904.297	0.75516	R							ero1			99			-38.98	-0.280825632	0.001	1	problemen	1	1
12	1.513.672	0.180893	R							ero2			99			-38.98	-1.709.849.583	0.001	1	problemen	1	1
12	1.953.125	1.020.926	R							ero3			99			-38.98	0.020710059	0.001	1	problemen	1	1
12	2.783.203	1.711.234	R							ero4			99			-38.98	0.537214748	0.001	1	problemen	1	1
12	1.074.219	142.841	R							ero5			99			-38.98	0.356561938	0.001	1	problemen	1	1
12	1.708.984	0.400364	R								win	high	99			-38.98	-0.915381146	0.001	1	problemen	1	1
12	1.953.125	0.623424	R								win	low	99			-38.98	-0.472528414	0.001	1	problemen	1	1
12	1.708.984	0.534406	R								lose	high	99			-38.98	-0.626599429	0.001	1	problemen	1	1
12	2.783.203	0.591828	R								lose	low	99			-38.98	-0.524539227	0.001	1	problemen	1	1
12	2.929.688	0.430402	R								equal		99			-38.98	-0.843035623	0.001	1	problemen	1	1
12	1.855.469	1.106.796	R					pos	ero_all				99			-38.98	0.101469355	0.001	1	problemen	1	1
12	2.392.578	0.678299	R					pos	ero_forM				99			-38.98	-0.388167085	0.001	1	problemen	1	1
12	1.708.984	0.82795	R					pos	ero_forF				99	pos	pos_ero	-38.98	-0.188802513	0.001	1	problemen	1	1
13	1.416.016	53.805.367	L	S	CT	1							1			-12.98	3.985.373.221	0.818	0		0	0	492.5
13	1.464.844	79.296.043	L	S	CT	2							1			-12.98	4.373.188.228	0.818	0		0	0	491
13	1.416.016	47.976.376	L	S	nCT	1							1			-12.98	3.870.708.723	0.818	0		0	0	509.5
13	1.416.016	48.235.622	L	S	nCT	2							1			-12.98	3.876.097.794	0.818	0		0	0	508
13	1.464.844	71.559.502	L	R	CT	1							1			-12.98	4.270.529.299	0.818	0		0	0	488.5
13	1.464.844	84.580.475	L	R	CT	2							1			-12.98	4.437.703.448	0.818	0		0	0	491.5
13	1.416.016	52.355.736	L	R	nCT	1							1			-12.98	3.958.061.502	0.818	0		0	0	500
13	1.416.016	48.200.066	L	R	nCT	2							1			-12.98	387.536.039	0.818	0		0	0	513
13	1.464.844	61.531.277	L				baseline						1			-12.98	4.119.545.615	0.818	0		0	0
13	1.464.844	21.079.683	L					neg	dis				1	neg		-12.98	3.048.309.686	0.818	0		0	0
13	1.513.672	26.411.888	L					neg	mut				1	neg		-12.98	3.273.814.212	0.818	0		0	0
13	15.625	37.158.421	L					neg	thr				1	neg		-12.98	3.615.190.421	0.818	0		0	0
13	1.464.844	21.627.829	L					neg	vic				1	neg		-12.98	3.073.980.865	0.818	0		0	0
13	1.464.844	21.740.904	L					neu	bui				1	neu		-12.98	3.079.195.463	0.818	0		0	0
13	1.464.844	24.687.124	L					neu	hum				1	neu		-12.98	3.206.281.812	0.818	0		0	0
13	1.464.844	2.351.202	L					neu	lan				1	neu		-12.98	315.751.178	0.818	0		0	0
13	1.416.016	24.829.498	L					neu	obj				1	neu		-12.98	3.212.032.382	0.818	0		0	0
13	1.464.844	25.210.724	L					pos	adv				1	pos	pos_adv	-12.98	322.726.946	0.818	0		0	0
13	1.513.672	31.666.182	L					pos	foo				1	pos	pos_foo	-12.98	3.455.249.298	0.818	0		0	0
13	1.464.844	23.220.396	L					pos	nur				1	pos	pos_nur	-12.98	314.503.103	0.818	0		0	0
13	1.464.844	19.654.335	L							ero1			1			-12.98	2.978.297.925	0.818	0		0	0
13	1.416.016	23.331.263	L							ero2			1			-12.98	3.149.794.221	0.818	0		0	0
13	1.416.016	23.646.236	L							ero3			1			-12.98	3.163.203.948	0.818	0		0	0
13	1.464.844	23.981.976	L							ero4			1			-12.98	3.177.302.548	0.818	0		0	0
13	1.757.813	37.836.529	L							ero5			1			-12.98	3.633.275.012	0.818	0		0	0
13	1.464.844	22.405.512	L								win	high	1			-12.98	3.109.307	0.818	0		0	0
13	1.464.844	22.724.426	L								win	low	1			-12.98	3.123.440.381	0.818	0		0	0
13	1.416.016	23.211.134	L								lose	high	1			-12.98	3.144.632.077	0.818	0		0	0
13	1.464.844	35.313.892	L								lose	low	1			-12.98	3.564.276.428	0.818	0		0	0
13	1.464.844	31.416.382	L								equal		1			-12.98	3.447.329.477	0.818	0		0	0
13	1.416.016	2.257.155	L					pos	ero_all				1			-12.98	3.116.690.264	0.818	0		0	0
13	1.464.844	29.578.571	L					pos	ero_forM				1	pos	pos_ero	-12.98	3.387.050.146	0.818	0		0	0
13	1.464.844	28.869.436	L					pos	ero_forF				1			-12.98	3.362.783.458	0.818	0		0	0
13	1.757.813	57.941.631	R	S	CT	1							1			-12.98	4.059.436.142	1.545	0		0	0	492.5
13	1.708.984	86.104.958	R	S	CT	2							1			-12.98	4.455.566.994	1.545	0		0	0	491
13	1.708.984	60.359.665	R	S	nCT	1							1			-12.98	4.100.321.084	1.545	0		0	0	509.5
13	1.757.813	59.221.123	R	S	nCT	2							1			-12.98	4.081.278.286	1.545	0		0	0	508
13	1.708.984	72.957.153	R	R	CT	1							1			-12.98	4.289.872.324	1.545	0		0	0	488.5
13	1.660.156	89.827.744	R	R	CT	2							1			-12.98	4.497.893.881	1.545	0		0	0	491.5
13	1.757.813	42.645.802	R	R	nCT	1							1			-12.98	375.292.884	1.545	0		0	0	500
13	1.757.813	50.009.617	R	R	nCT	2							1			-12.98	3.912.215.327	1.545	0		0	0	513
13	1.708.984	74.794.548	R				baseline						1			-12.98	4.314.744.995	1.545	0		0	0
13	1.708.984	7.624.778	R					neg	dis				1	neg		-12.98	43.339.883	1.545	0		0	0
13	1.611.328	108.326.187	R					neg	mut				1	neg		-12.98	4.685.146.925	1.545	0		0	0
13	1.611.328	71.757.744	R					neg	thr				1	neg		-12.98	4.273.295.779	1.545	0		0	0
13	1.757.813	59.984.272	R					neg	vic				1	neg		-12.98	4.094.082.395	1.545	0		0	0
13	1.708.984	65.865.471	R					neu	bui				1	neu		-12.98	4.187.614.344	1.545	0		0	0
13	1.660.156	73.475.052	R					neu	hum				1	neu		-12.98	429.694.592	1.545	0		0	0
13	1.757.813	6.348.938	R					neu	lan				1	neu		-12.98	4.150.872.648	1.545	0		0	0
13	1.757.813	7.502.784	R					neu	obj				1	neu		-12.98	4.317.859.245	1.545	0		0	0
13	1.757.813	47.507.954	R					pos	adv				1	pos	pos_adv	-12.98	386.089.715	1.545	0		0	0
13	1.611.328	80.318.588	R					pos	foo				1	pos	pos_foo	-12.98	4.386.001.076	1.545	0		0	0
13	1.708.984	71.393.303	R					pos	nur				1	pos	pos_nur	-12.98	4.268.204.069	1.545	0		0	0
13	1.708.984	101.340.263	R							ero1			1			-12.98	4.618.483.795	1.545	0		0	0
13	1.660.156	130.282.639	R							ero2			1			-12.98	4.869.706.237	1.545	0		0	0
13	1.660.156	95.588.387	R							ero3			1			-12.98	4.560.051.338	1.545	0		0	0
13	1.757.813	7.158.876	R							ero4			1			-12.98	4.270.938.078	1.545	0		0	0
13	15.625	118.566.872	R							ero5			1			-12.98	4.775.477.122	1.545	0		0	0
13	1.660.156	96.361.305	R								win	high	1			-12.98	4.568.104.721	1.545	0		0	0
13	1.660.156	87.809.662	R								win	low	1			-12.98	447.517.154	1.545	0		0	0
13	1.660.156	9.559.494	R								lose	high	1			-12.98	456.011.989	1.545	0		0	0
13	1.660.156	7.664.872	R								lose	low	1			-12.98	4.339.232.906	1.545	0		0	0
13	1.660.156	70.125.885	R								equal		1			-12.98	4.250.291.984	1.545	0		0	0
13	1.757.813	66.438.919	R					pos	ero_all				1			-12.98	4.196.283.014	1.545	0		0	0
13	1.708.984	73.151.512	R					pos	ero_forM				1	pos	pos_ero	-12.98	4.292.532.797	1.545	0		0	0
13	1.708.984	62.408.806	R					pos	ero_forF				1			-12.98	4.133.706.387	1.545	0		0	0
14	1.611.328	12.796.306	L	S	CT	1							1			2.52	2.549.156.536	0.054	0		0	0	753.5
14	15.625	12.943.343	L	S	CT	2							1			2.52	2.560.581.602	0.054	0		0	0	649
14	1.806.641	10.468.598	L	S	nCT	1							1			2.52	234.838.011	0.054	0		0	0	695
14	15.625	10.874.257	L	S	nCT	2							1			2.52	2.386.398.253	0.054	0		0	0	650.5
14	1.708.984	9.767.449	L	R	CT	1							1			2.52	2.279.055.327	0.054	0		0	0	608.5
14	1.660.156	9.697.056	L	R	CT	2							1			2.52	2.271.822.334	0.054	0		0	0	589.5
14	1.660.156	875.691	L	R	nCT	1							1			2.52	2.169.843.103	0.054	0		0	0	643
14	1.611.328	10.222.348	L	R	nCT	2							1			2.52	2.324.576.304	0.054	0		0	0	621
14	1.757.813	8.611.933	L				baseline						1			2.52	21.531.488	0.054	0		0	0
14	2.587.891	3.955.989	L					neg	dis				1	neg		2.52	1.375.230.633	0.054	0		0	0
14	2.294.922	2.123.018	L					neg	mut				1	neg		2.52	0.752838661	0.054	0		0	0
14	2.539.063	2.802.585	L					neg	thr				1	neg		2.52	1.030.542.206	0.054	0		0	0
14	2.587.891	1.227.827	L					neg	vic				1	neg		2.52	0.20524594	0.054	0		0	0
14	1.757.813	2.204.262	L					neu	bui				1	neu		2.52	0.790392759	0.054	0		0	0
14	234.375	4.128.901	L					neu	hum				1	neu		2.52	141.801.127	0.054	0		0	0
14	2.246.094	2.556.709	L					neu	lan				1	neu		2.52	0.938720885	0.054	0		0	0
14	1.611.328	4.029.158	L					neu	obj				1	neu		2.52	1.393.557.421	0.054	0		0	0
14	234.375	4.507.867	L					pos	adv				1	pos	pos_adv	2.52	1.505.824.093	0.054	0		0	0
14	2.539.063	1.982.786	L					pos	foo				1	pos	pos_foo	2.52	0.684502926	0.054	0		0	0
14	2.294.922	2.568.203	L					pos	nur				1	pos	pos_nur	2.52	0.943206433	0.054	0		0	0
14	1.708.984	5.677.937	L							ero1			1			2.52	1.736.587.963	0.054	0		0	0
14	1.123.047	0.959703	L							ero2			1			2.52	-0.041131417	0.054	0		0	0
14	2.783.203	0.779637	L							ero3			1			2.52	-0.248926852	0.054	0		0	0
14	2.490.234	2.418.473	L							ero4			1			2.52	0.883136349	0.054	0		0	0
14	234.375	6.836.893	L							ero5			1			2.52	1.922.333.389	0.054	0		0	0
14	234.375	247.318	L								win	high	1			2.52	0.905504772	0.054	0		0	0
14	234.375	3.102.194	L								win	low	1			2.52	1.132.109.603	0.054	0		0	0
14	234.375	2.249.438	L								lose	high	1			2.52	0.810680407	0.054	0		0	0
14	2.197.266	3.968.426	L								lose	low	1			2.52	1.378.369.543	0.054	0		0	0
14	1.904.297	440.602	L								equal		1			2.52	1.482.971.788	0.054	0		0	0
14	2.294.922	2.833.308	L					pos	ero_all				1			2.52	1.041.444.934	0.054	0		0	0
14	2.539.063	1.998.508	L					pos	ero_forM				1	pos	pos_ero	2.52	0.692400902	0.054	0		0	0
14	2.099.609	592.404	L					pos	ero_forF				1			2.52	1.779.018.649	0.054	0		0	0
14	1.660.156	6.094.471	R	S	CT	1							1			2.52	1.807.381.967	0.024	0		0	0	753.5
14	15.625	5.403.984	R	S	CT	2							1			2.52	1.687.136.459	0.024	0		0	0	649
14	1.611.328	6.598.975	R	S	nCT	1							1			2.52	1.886.914.334	0.024	0		0	0	695
14	15.625	5.480.219	R	S	nCT	2							1			2.52	1.701.145.064	0.024	0		0	0	650.5
14	1.757.813	3.610.505	R	R	CT	1							1			2.52	1.283.847.652	0.024	0		0	0	608.5
14	2.148.438	3.929.336	R	R	CT	2							1			2.52	1.368.470.455	0.024	0		0	0	589.5
14	1.660.156	4.187.291	R	R	nCT	1							1			2.52	1.432.053.985	0.024	0		0	0	643
14	1.757.813	2.884.527	R	R	nCT	2							1			2.52	1.059.360.935	0.024	0		0	0	621
14	1.708.984	5.817.477	R				baseline						1			2.52	1.760.866.663	0.024	0		0	0
14	2.392.578	1.583.114	R					neg	dis				1	neg		2.52	0.459393793	0.024	0		0	0
14	1.611.328	0.949861	R					neg	mut				1	neg		2.52	-0.051439621	0.024	0		0	0
14	2.783.203	0.521435	R					neg	thr				1	neg		2.52	-0.651170653	0.024	0		0	0
14	1.171.875	0.406807	R					neg	vic				1	neg		2.52	-0.899416407	0.024	0		0	0
14	1.953.125	1.217.094	R					neu	bui				1	neu		2.52	0.19646605	0.024	0		0	0
14	15.625	2.117.071	R					neu	hum				1	neu		2.52	0.75003353	0.024	0		0	0
14	1.708.984	1.616.249	R					neu	lan				1	neu		2.52	0.480108032	0.024	0		0	0
14	1.806.641	1.966.647	R					neu	obj				1	neu		2.52	0.676330062	0.024	0		0	0
14	234.375	2.235.586	R					pos	adv				1	pos	pos_adv	2.52	0.804503386	0.024	0		0	0
14	2.246.094	0.758933	R					pos	foo				1	pos	pos_foo	2.52	-0.27584178	0.024	0		0	0
14	2.050.781	0.593078	R					pos	nur				1	pos	pos_nur	2.52	-0.522429354	0.024	0		0	0
14	1.757.813	353.746	R							ero1			1			2.52	1.263.408.955	0.024	0		0	0
14	2.539.063	0.900548	R							ero2			1			2.52	-0.104751812	0.024	0		0	0
14	1.220.703	0.248594	R							ero3			1			2.52	-1.391.934.235	0.024	0		0	0
14	2.392.578	1.255.613	R							ero4			1			2.52	0.2276239	0.024	0		0	0
14	2.099.609	4.329.197	R							ero5			1			2.52	1.465.382.074	0.024	0		0	0
14	2.294.922	1.229.592	R								win	high	1			2.52	0.206682407	0.024	0		0	0
14	2.099.609	1.691.958	R								win	low	1			2.52	0.525886438	0.024	0		0	0
14	2.490.234	1.176.144	R								lose	high	1			2.52	0.162241291	0.024	0		0	0
14	1.904.297	2.807.066	R								lose	low	1			2.52	103.213.981	0.024	0		0	0
14	1.757.813	2.326.353	R								equal		1			2.52	0.844301805	0.024	0		0	0
14	234.375	0.685526	R					pos	ero_all				1			2.52	-0.377568852	0.024	0		0	0
14	1.806.641	1.551.237	R					pos	ero_forM				1	pos	pos_ero	2.52	0.439052677	0.024	0		0	0
14	15.625	2.338.117	R					pos	ero_forF				1			2.52	0.849345905	0.024	0		0	0
15	1.757.813	97.773.956	L	S	CT	1							1			5.02	4.582.658.243	1.286	0		0	0	482
15	1.660.156	106.855.881	L	S	CT	2							1			5.02	467.148.102	1.286	0		0	0	529.5
15	1.660.156	124.151.611	L	S	nCT	1							1			5.02	4.821.503.488	1.286	0		0	0	398.5
15	1.660.156	122.534.142	L	S	nCT	2							1			5.02	4.808.389.701	1.286	0		0	0	310.5
15	1.611.328	115.947.235	L	R	CT	1							1			5.02	4.753.135.217	1.286	0		0	0	549.5
15	1.660.156	105.520.638	L	R	CT	2							1			5.02	4.658.906.555	1.286	0		0	0	526
15	1.611.328	130.611.633	L	R	nCT	1							1			5.02	4.872.228.286	1.286	0		0	0	400
15	1.660.156	127.905.998	L	R	nCT	2							1			5.02	4.851.295.603	1.286	0		0	0	475.5
15	1.611.328	133.756.332	L				baseline						1			5.02	4.896.019.727	1.286	0		0	0
15	1.806.641	44.579.212	L					neg	dis				1	neg		5.02	3.797.267.652	1.286	0		0	0
15	1.806.641	55.408.272	L					neg	mut				1	neg		5.02	4.014.728.897	1.286	0		0	0
15	1.806.641	50.770.344	L					neg	thr				1	neg		5.02	3.927.312.405	1.286	0		0	0
15	1.757.813	55.450.569	L					neg	vic				1	neg		5.02	4.015.491.975	1.286	0		0	0
15	1.806.641	3.786.195	L					neu	bui				1	neu		5.02	363.394.665	1.286	0		0	0
15	1.660.156	3.763.736	L					neu	hum				1	neu		5.02	3.627.997.174	1.286	0		0	0
15	1.757.813	60.898.666	L					neu	lan				1	neu		5.02	410.921.127	1.286	0		0	0
15	1.806.641	58.087.292	L					neu	obj				1	neu		5.02	4.061.946.914	1.286	0		0	0
15	1.757.813	65.938.202	L					pos	adv				1	pos	pos_adv	5.02	418.871.797	1.286	0		0	0
15	1.806.641	47.728.973	L					pos	foo				1	pos	pos_foo	5.02	3.865.538.614	1.286	0		0	0
15	1.806.641	48.673.271	L					pos	nur				1	pos	pos_nur	5.02	3.885.130.029	1.286	0		0	0
15	1.757.813	68.351.471	L							ero1			1			5.02	4.224.663.085	1.286	0		0	0
15	1.904.297	53.080.727	L							ero2			1			5.02	3.971.813.906	1.286	0		0	0
15	1.953.125	32.505.817	L							ero3			1			5.02	3.481.419.058	1.286	0		0	0
15	2.148.438	26.791.822	L							ero4			1			5.02	3.288.096.692	1.286	0		0	0
15	1.904.297	51.025.208	L							ero5			1			5.02	3.932.319.785	1.286	0		0	0
15	1.855.469	42.455.883	L								win	high	1			5.02	374.846.549	1.286	0		0	0
15	1.855.469	3.979.425	L								win	low	1			5.02	3.683.722.429	1.286	0		0	0
15	1.904.297	3.862.756	L								lose	high	1			5.02	3.653.966.011	1.286	0		0	0
15	1.708.984	84.128.227	L								lose	low	1			5.02	4.432.342.147	1.286	0		0	0
15	1.708.984	78.280.128	L								equal		1			5.02	4.360.293.778	1.286	0		0	0
15	1.660.156	75.992.455	L					pos	ero_all				1			5.02	4.330.634.059	1.286	0		0	0
15	1.757.813	8.443.708	L					pos	ero_forM				1	pos	pos_ero	5.02	4.436.006.642	1.286	0		0	0
15	1.708.984	87.541.283	L					pos	ero_forF				1			5.02	4.472.110.488	1.286	0		0	0
15	1.611.328	123.694.122	R	S	CT	1							1			5.02	481.781.176	1.162	0		0	0	482
15	1.611.328	13.641.008	R	S	CT	2							1			5.02	4.915.665.643	1.162	0		0	0	529.5
15	1.611.328	144.109.116	R	S	nCT	1							1			5.02	4.970.570.763	1.162	0		0	0	398.5
15	1.611.328	144.371.811	R	S	nCT	2							1			5.02	4.972.391.993	1.162	0		0	0	310.5
15	1.611.328	107.327.194	R	R	CT	1							1			5.02	4.675.882.056	1.162	0		0	0	549.5
15	1.611.328	77.952.866	R	R	CT	2							1			5.02	4.356.104.362	1.162	0		0	0	526
15	1.611.328	130.484.161	R	R	nCT	1							1			5.02	4.871.251.848	1.162	0		0	0	400
15	15.625	11.844.384	R	R	nCT	2							1			5.02	4.774.438.924	1.162	0		0	0	475.5
15	1.611.328	139.184.677	R				baseline						1			5.02	4.935.801.663	1.162	0		0	0
15	1.660.156	76.530.144	R					neg	dis				1	neg		5.02	4.337.684.702	1.162	0		0	0
15	1.660.156	69.956.375	R					neg	mut				1	neg		5.02	4.247.871.833	1.162	0		0	0
15	1.660.156	74.757.309	R					neg	thr				1	neg		5.02	4.314.246.987	1.162	0		0	0
15	1.611.328	6.635.318	R					neg	vic				1	neg		5.02	4.194.991.687	1.162	0		0	0
15	1.708.984	53.396.915	R					neu	bui				1	neu		5.02	3.977.752.973	1.162	0		0	0
15	1.611.328	43.164.749	R					neu	hum				1	neu		5.02	3.765.024.167	1.162	0		0	0
15	1.611.328	64.452.789	R					neu	lan				1	neu		5.02	4.165.933.002	1.162	0		0	0
15	1.708.984	73.790.497	R					neu	obj				1	neu		5.02	4.301.229.956	1.162	0		0	0
15	1.660.156	70.712.776	R					pos	adv				1	pos	pos_adv	5.02	4.258.626.264	1.162	0		0	0
15	1.660.156	5.999.577	R					pos	foo				1	pos	pos_foo	5.02	409.427.406	1.162	0		0	0
15	1.611.328	86.486.755	R					pos	nur				1	pos	pos_nur	5.02	4.459.991.281	1.162	0		0	0
15	1.513.672	62.242.039	R							ero1			1			5.02	413.103.064	1.162	0		0	0
15	1.660.156	59.738.029	R							ero2			1			5.02	4.089.968.819	1.162	0		0	0
15	1.611.328	52.097.267	R							ero3			1			5.02	3.953.112.491	1.162	0		0	0
15	1.708.984	67.129.387	R							ero4			1			5.02	4.206.621.906	1.162	0		0	0
15	1.660.156	101.575.645	R							ero5			1			5.02	4.620.803.792	1.162	0		0	0
15	1.660.156	67.627.594	R								win	high	1			5.02	4.214.016.095	1.162	0		0	0
15	1.660.156	69.616.562	R								win	low	1			5.02	4.243.002.499	1.162	0		0	0
15	1.660.156	6.974.749	R								lose	high	1			5.02	4.244.881.434	1.162	0		0	0
15	1.611.328	86.582.809	R								lose	low	1			5.02	4.461.101.285	1.162	0		0	0
15	1.611.328	114.823.921	R								equal		1			5.02	4.743.399.833	1.162	0		0	0
15	1.611.328	94.430.336	R					pos	ero_all				1			5.02	4.547.862.377	1.162	0		0	0
15	1.611.328	96.577.904	R					pos	ero_forM				1	pos	pos_ero	5.02	4.570.349.978	1.162	0		0	0
15	1.611.328	135.838.837	R					pos	ero_forF				1			5.02	4.911.469.161	1.162	0		0	0
16	1.660.156	328.774	L	S	CT	1							1			1.52	1.190.200.399	0.035	0		0	0	715.5
16	1.660.156	3.424.819	L	S	CT	2							1			1.52	1.231.048.624	0.035	0		0	0	660.5
16	1.611.328	4.308.453	L	S	nCT	1							1			1.52	1.460.578.907	0.035	0		0	0	652.5
16	1.660.156	4.541.276	L	S	nCT	2							1			1.52	151.320.803	0.035	0		0	0	657.5
16	1.660.156	2.558.247	L	R	CT	1							1			1.52	0.939322258	0.035	0		0	0	650.5
16	1.708.984	2.938.523	L	R	CT	2							1			1.52	1.077.907.074	0.035	0		0	0	583
16	1.806.641	11.236.346	L	R	nCT	1							1			1.52	2.419.153.703	0.035	0		0	0	590.5
16	1.806.641	2.618.348	L	R	nCT	2							1			1.52	0.962543585	0.035	0		0	0	679.5
16	1.806.641	3.064.569	L				baseline						1			1.52	111.990.694	0.035	0		0	0
16	2.246.094	0.945388	L					neg	dis				1	neg		1.52	-0.056159854	0.035	0		0	0
16	2.099.609	2.280.902	L					neg	mut				1	neg		1.52	0.824570979	0.035	0		0	0
16	2.929.688	0.145902	L					neg	thr				1	neg		1.52	-1.924.820.116	0.035	0		0	0
16	2.294.922	0.494377	L					neg	vic				1	neg		1.52	-0.704456895	0.035	0		0	0
16	2.392.578	1.064.893	L					neu	bui				1	neu		1.52	0.062874325	0.035	0		0	0
16	2.685.547	0.118179	L					neu	hum				1	neu		1.52	-2.135.554.855	0.035	0		0	0
16	234.375	0.519489	L					neu	lan				1	neu		1.52	-0.654909643	0.035	0		0	0
16	234.375	0.338171	L					neu	obj				1	neu		1.52	-1.084.203.594	0.035	0		0	0
16	2.783.203	0.241387	L					pos	adv				1	pos	pos_adv	1.52	-1.421.353.824	0.035	0		0	0
16	2.050.781	0.858922	L					pos	foo				1	pos	pos_foo	1.52	-0.152077164	0.035	0		0	0
16	2.294.922	1.607.736	L					pos	nur				1	pos	pos_nur	1.52	0.474826978	0.035	0		0	0
16	2.392.578	1.253.135	L							ero1			1			1.52	0.225648412	0.035	0		0	0
16	2.539.063	1.792.423	L							ero2			1			1.52	0.583568336	0.035	0		0	0
16	1.757.813	0.237648	L							ero3			1			1.52	-1.436.964.692	0.035	0		0	0
16	1.367.188	0.561376	L							ero4			1			1.52	-0.577364366	0.035	0		0	0
16	2.294.922	1.653.735	L							ero5			1			1.52	0.503036366	0.035	0		0	0
16	2.539.063	0.688543	L								win	high	1			1.52	-0.373177508	0.035	0		0	0
16	234.375	0.649112	L								win	low	1			1.52	-0.432150004	0.035	0		0	0
16	2.539.063	0.668062	L								lose	high	1			1.52	-0.403374295	0.035	0		0	0
16	2.246.094	0.590341	L								lose	low	1			1.52	-0.527054943	0.035	0		0	0
16	2.246.094	1.065.938	L								equal		1			1.52	0.063855163	0.035	0		0	0
16	2.197.266	0.275402	L					pos	ero_all				1			1.52	-1.289.523.431	0.035	0		0	0
16	2.099.609	1.155.618	L					pos	ero_forM				1	pos	pos_ero	1.52	0.144635266	0.035	0		0	0
16	2.148.438	0.679835	L					pos	ero_forF				1			1.52	-0.385905157	0.035	0		0	0
16	2.197.266	8.102.397	R	S	CT	1							1			1.52	2.092.159.944	0.388	0		0	0	715.5
16	2.148.438	7.442.795	R	S	CT	2							1			1.52	200.724.645	0.388	0		0	0	660.5
16	2.197.266	19.829.157	R	S	nCT	1							1			1.52	298.715.343	0.388	0		0	0	652.5
16	2.197.266	12.691.305	R	S	nCT	2							1			1.52	2.540.917.113	0.388	0		0	0	657.5
16	2.246.094	10.263.422	R	R	CT	1							1			1.52	2.328.586.312	0.388	0		0	0	650.5
16	2.197.266	8.752.993	R	R	CT	2							1			1.52	2.169.395.699	0.388	0		0	0	583
16	1.611.328	17.587.469	R	R	nCT	1							1			1.52	286.718.666	0.388	0		0	0	590.5
16	2.197.266	17.106.894	R	R	nCT	2							1			1.52	283.948.154	0.388	0		0	0	679.5
16	2.197.266	15.071.383	R				baseline						1			1.52	271.279.778	0.388	0		0	0
16	1.757.813	1.242.647	R					neg	dis				1	neg		1.52	2.519.828.875	0.388	0		0	0
16	2.148.438	13.448.789	R					neg	mut				1	neg		1.52	2.598.889.065	0.388	0		0	0
16	1.806.641	8.971.978	R					neg	thr				1	neg		1.52	2.194.106.165	0.388	0		0	0
16	2.197.266	7.362.721	R					neg	vic				1	neg		1.52	1.996.429.566	0.388	0		0	0
16	15.625	10.034.848	R					neu	bui				1	neu		1.52	2.306.063.835	0.388	0		0	0
16	1.806.641	10.902.451	R					neu	hum				1	neu		1.52	2.388.987.626	0.388	0		0	0
16	1.708.984	9.907.928	R					neu	lan				1	neu		1.52	2.293.335.245	0.388	0		0	0
16	2.197.266	11.350.043	R					neu	obj				1	neu		1.52	2.429.221.532	0.388	0		0	0
16	1.757.813	10.686.542	R					pos	adv				1	pos	pos_adv	1.52	2.368.985.193	0.388	0		0	0
16	15.625	14.519.286	R					pos	foo				1	pos	pos_foo	1.52	2.675.477.835	0.388	0		0	0
16	15.625	17.366.598	R					pos	nur				1	pos	pos_nur	1.52	2.854.548.706	0.388	0		0	0
16	2.197.266	15.285.982	R							ero1			1			1.52	2.726.936.199	0.388	0		0	0
16	1.708.984	15.655.204	R							ero2			1			1.52	2.750.803.386	0.388	0		0	0
16	2.099.609	10.103.823	R							ero3			1			1.52	2.312.913.867	0.388	0		0	0
16	234.375	2.182.802	R							ero4			1			1.52	0.780609373	0.388	0		0	0
16	1.611.328	14.820.631	R							ero5			1			1.52	2.696.020.197	0.388	0		0	0
16	2.148.438	8.630.612	R								win	high	1			1.52	2.155.315.418	0.388	0		0	0
16	2.148.438	8.303.824	R								win	low	1			1.52	2.116.716.132	0.388	0		0	0
16	1.611.328	9.443.549	R								lose	high	1			1.52	2.245.331.863	0.388	0		0	0
16	1.611.328	15.108.633	R								lose	low	1			1.52	2.715.266.302	0.388	0		0	0
16	15.625	12.671.618	R								equal		1			1.52	2.539.364.689	0.388	0		0	0
16	1.757.813	12.831.168	R					pos	ero_all				1			1.52	2.551.877.211	0.388	0		0	0
16	2.148.438	1.176.921	R					pos	ero_forM				1	pos	pos_ero	1.52	2.465.486.799	0.388	0		0	0
16	1.757.813	942.711	R					pos	ero_forF				1			1.52	2.243.589.581	0.388	0		0	0
17	15.625	32.690.346	L	S	CT	1							2			4.02	3.487.079.805	1.278	0		0	0	422
17	1.611.328	27.515.368	L	S	CT	2							2			4.02	3.314.744.685	1.278	0		0	0	375
17	1.611.328	27.564.884	L	S	nCT	1							2			4.02	3.316.542.644	1.278	0		0	0	542
17	15.625	31.562.864	L	S	nCT	2							2			4.02	345.198.124	1.278	0		0	0	694.5
17	15.625	25.781.494	L	R	CT	1							2			4.02	3.249.656.948	1.278	0		0	0	568
17	15.625	30.484.701	L	R	CT	2							2			4.02	3.417.224.951	1.278	0		0	0	669
17	15.625	34.809.708	L	R	nCT	1							2			4.02	3.549.896.313	1.278	0		0	0	630
17	1.611.328	2.979.187	L	R	nCT	2							2			4.02	3.394.235.537	1.278	0		0	0	639.5
17	15.625	38.838.936	L				baseline						2			4.02	3.659.423.249	1.278	0		0	0
17	15.625	29.848.747	L					neg	dis				2	neg		4.02	3.396.142.862	1.278	0		0	0
17	1.611.328	32.934.597	L					neg	mut				2	neg		4.02	3.494.523.686	1.278	0		0	0
17	1.660.156	23.712.614	L					neg	thr				2	neg		4.02	3.166.007.143	1.278	0		0	0
17	1.611.328	24.901.707	L					neg	vic				2	neg		4.02	3.214.936.355	1.278	0		0	0
17	1.611.328	28.576.441	L					neu	bui				2	neu		4.02	3.352.582.637	1.278	0		0	0
17	1.611.328	30.059.435	L					neu	hum				2	neu		4.02	3.403.176.588	1.278	0		0	0
17	1.611.328	28.168.623	L					neu	lan				2	neu		4.02	3.338.208.699	1.278	0		0	0
17	1.611.328	32.646.957	L					neu	obj				2	neu		4.02	3.485.751.651	1.278	0		0	0
17	1.660.156	23.457.293	L					pos	adv				2	pos	pos_adv	4.02	3.155.181.449	1.278	0		0	0
17	1.611.328	33.341.629	L					pos	foo				2	pos	pos_foo	4.02	3.506.806.736	1.278	0		0	0
17	1.611.328	2.726.157	L					pos	nur				2	pos	pos_nur	4.02	3.305.478.018	1.278	0		0	0
17	1.611.328	3.125.415	L							ero1			2			4.02	3.442.152.167	1.278	0		0	0
17	1.611.328	29.834.621	L							ero2			2			4.02	3.395.669.498	1.278	0		0	0
17	1.611.328	25.247.276	L							ero3			2			4.02	3.228.718.269	1.278	0		0	0
17	1.611.328	34.323.471	L							ero4			2			4.02	3.535.829.406	1.278	0		0	0
17	1.660.156	28.713.543	L							ero5			2			4.02	3.357.368.893	1.278	0		0	0
17	1.611.328	29.515.156	L								win	high	2			4.02	3.384.903.894	1.278	0		0	0
17	1.611.328	29.435.284	L								win	low	2			4.02	3.382.194.091	1.278	0		0	0
17	1.611.328	2.908.041	L								lose	high	2			4.02	3.370.064.752	1.278	0		0	0
17	15.625	39.023.109	L								lose	low	2			4.02	3.664.154.009	1.278	0		0	0
17	15.625	39.983.948	L								equal		2			4.02	3.688.478.074	1.278	0		0	0
17	15.625	28.588.188	L					pos	ero_all				2			4.02	3.352.993.626	1.278	0		0	0
17	15.625	47.762.215	L					pos	ero_forM				2			4.02	3.866.234.846	1.278	0		0	0
17	1.611.328	40.604.084	L					pos	ero_forF				2	pos	pos_ero	4.02	3.703.868.653	1.278	0		0	0
17	1.660.156	94.107.567	R	S	CT	1							2			4.02	4.544.438.458	3.162	0		0	0	422
17	1.660.156	86.002.243	R	S	CT	2							2			4.02	4.454.373.377	3.162	0		0	0	375
17	1.660.156	90.716.431	R	S	nCT	1							2			4.02	4.507.738.498	3.162	0		0	0	542
17	1.660.156	9.238.044	R	S	nCT	2							2			4.02	4.525.915.268	3.162	0		0	0	694.5
17	1.660.156	81.069.572	R	R	CT	1							2			4.02	43.953.077	3.162	0		0	0	568
17	1.660.156	95.862.045	R	R	CT	2							2			4.02	4.562.910.127	3.162	0		0	0	669
17	1.660.156	88.133.125	R	R	nCT	1							2			4.02	4.478.848.455	3.162	0		0	0	630
17	1.708.984	75.169.411	R	R	nCT	2							2			4.02	431.974.438	3.162	0		0	0	639.5
17	1.660.156	102.890.228	R				baseline						2			4.02	4.633.662.672	3.162	0		0	0
17	1.660.156	86.286.087	R					neg	dis				2	neg		4.02	4.457.668.368	3.162	0		0	0
17	1.660.156	89.965.469	R					neg	mut				2	neg		4.02	4.499.425.919	3.162	0		0	0
17	1.708.984	67.440.269	R					neg	thr				2	neg		4.02	4.211.242.302	3.162	0		0	0
17	1.708.984	71.836.464	R					neg	vic				2	neg		4.02	4.274.392.202	3.162	0		0	0
17	1.708.984	83.282.036	R					neu	bui				2	neu		4.02	4.422.232.872	3.162	0		0	0
17	1.708.984	73.313.576	R					neu	hum				2	neu		4.02	4.294.745.803	3.162	0		0	0
17	1.660.156	83.438.507	R					neu	lan				2	neu		4.02	4.424.109.917	3.162	0		0	0
17	1.660.156	80.841.049	R					neu	obj				2	neu		4.02	4.392.484.869	3.162	0		0	0
17	1.708.984	6.559.124	R					pos	adv				2	pos	pos_adv	4.02	418.344.215	3.162	0		0	0
17	1.660.156	97.995.316	R					pos	foo				2	pos	pos_foo	4.02	4.584.919.682	3.162	0		0	0
17	1.708.984	77.773.537	R					pos	nur				2	pos	pos_nur	4.02	4.353.801.232	3.162	0		0	0
17	1.660.156	98.287.834	R							ero1			2			4.02	4.587.900.256	3.162	0		0	0
17	1.660.156	83.209.663	R							ero2			2			4.02	4.421.363.483	3.162	0		0	0
17	1.708.984	68.264.351	R							ero3			2			4.02	4.223.387.683	3.162	0		0	0
17	1.660.156	92.320.953	R							ero4			2			4.02	4.525.271.125	3.162	0		0	0
17	1.708.984	67.926.697	R							ero5			2			4.02	4.218.429.138	3.162	0		0	0
17	1.660.156	80.389.046	R								win	high	2			4.02	4.386.877.923	3.162	0		0	0
17	1.660.156	79.683.891	R								win	low	2			4.02	4.378.067.445	3.162	0		0	0
17	1.708.984	7.611.895	R								lose	high	2			4.02	4.332.297.248	3.162	0		0	0
17	1.660.156	924.935	R								lose	low	2			4.02	4.527.138.372	3.162	0		0	0
17	1.660.156	101.467.667	R								equal		2			4.02	4.619.740.196	3.162	0		0	0
17	1.660.156	94.405.258	R					pos	ero_all				2			4.02	4.547.596.771	3.162	0		0	0
17	1.611.328	109.764.366	R					pos	ero_forM				2			4.02	4.698.335.941	3.162	0		0	0
17	1.660.156	100.122.635	R					pos	ero_forF				2	pos	pos_ero	4.02	4.606.395.785	3.162	0		0	0
18	1.464.844	27.339.075	L	S	CT	1							1			-7.98	3.308.316.998	0.6	0		0	0	666.5
18	1.318.359	30.859.739	L	S	CT	2							1			-7.98	3.429.452.389	0.6	0		0	0	608
18	1.367.188	35.813.438	L	S	nCT	1							1			-7.98	3.578.323.186	0.6	0		0	0	550.5
18	1.464.844	25.504.944	L	S	nCT	2							1			-7.98	3.238.872.316	0.6	0		0	0	547
18	1.513.672	38.855.064	L	R	CT	1							1			-7.98	3.659.838.416	0.6	0		0	0	611
18	1.611.328	22.316.957	L	R	CT	2							1			-7.98	3.105.346.793	0.6	0		0	0	561.5
18	15.625	24.987.984	L	R	nCT	1							1			-7.98	3.218.395.069	0.6	0		0	0	748.5
18	1.513.672	36.041.107	L	R	nCT	2							1			-7.98	3.584.660.148	0.6	0		0	0	565
18	1.464.844	39.152.546	L				baseline						1			-7.98	3.667.465.452	0.6	0		0	0
18	1.611.328	16.013.279	L					neg	dis				1	neg		-7.98	2.773.418.316	0.6	0		0	0
18	1.513.672	43.948.063	L					neg	mut				1	neg		-7.98	378.300.855	0.6	0		0	0
18	1.513.672	31.846.287	L					neg	thr				1	neg		-7.98	3.460.920.798	0.6	0		0	0
18	15.625	20.173.752	L					neg	vic				1	neg		-7.98	3.004.382.354	0.6	0		0	0
18	15.625	35.448.399	L					neu	bui				1	neu		-7.98	356.807.809	0.6	0		0	0
18	1.611.328	1.822.698	L					neu	hum				1	neu		-7.98	2.902.902.914	0.6	0		0	0
18	1.513.672	4.106.031	L					neu	lan				1	neu		-7.98	3.715.041.961	0.6	0		0	0
18	15.625	33.129.196	L					neu	obj				1	neu		-7.98	3.500.414.948	0.6	0		0	0
18	15.625	20.994.747	L					pos	adv				1	pos	pos_adv	-7.98	3.044.272.264	0.6	0		0	0
18	1.513.672	30.188.522	L					pos	foo				1	pos	pos_foo	-7.98	3.407.461.786	0.6	0		0	0
18	15.625	27.066.685	L					pos	nur				1	pos	pos_nur	-7.98	3.298.303.636	0.6	0		0	0
18	1.513.672	3.579.974	L							ero1			1			-7.98	3.577.940.631	0.6	0		0	0
18	15.625	3.950.898	L							ero2			1			-7.98	3.676.527.988	0.6	0		0	0
18	15.625	33.175.529	L							ero3			1			-7.98	3.501.812.526	0.6	0		0	0
18	1.611.328	11.976.492	L							ero4			1			-7.98	2.482.945.728	0.6	0		0	0
18	1.513.672	44.080.814	L							ero5			1			-7.98	3.786.024.631	0.6	0		0	0
18	15.625	31.447.554	L								win	high	1			-7.98	3.448.321.206	0.6	0		0	0
18	15.625	29.423.759	L								win	low	1			-7.98	3.381.802.477	0.6	0		0	0
18	15.625	31.303.446	L								lose	high	1			-7.98	3.443.728.187	0.6	0		0	0
18	15.625	38.163.353	L								lose	low	1			-7.98	364.187.571	0.6	0		0	0
18	1.513.672	32.046.997	L								equal		1			-7.98	3.467.203.482	0.6	0		0	0
18	1.513.672	36.840.096	L					pos	ero_all				1			-7.98	3.606.586.817	0.6	0		0	0
18	15.625	36.509.125	L					pos	ero_forM				1	pos	pos_ero	-7.98	3.597.562.229	0.6	0		0	0
18	15.625	2.493.721	L					pos	ero_forF				1			-7.98	3.216.361.066	0.6	0		0	0
18	1.611.328	5.342.935	R	S	CT	1							1			-7.98	1.675.775.127	0.069	0		0	0	666.5
18	1.611.328	8.186.378	R	S	CT	2							1			-7.98	2.102.471.553	0.069	0		0	0	608
18	1.611.328	7.252.826	R	S	nCT	1							1			-7.98	1.981.391.186	0.069	0		0	0	550.5
18	1.611.328	6.456.356	R	S	nCT	2							1			-7.98	1.865.065.072	0.069	0		0	0	547
18	15.625	638.316	R	R	CT	1							1			-7.98	1.853.663.273	0.069	0		0	0	611
18	1.660.156	3.794.794	R	R	CT	2							1			-7.98	1.333.630.127	0.069	0		0	0	561.5
18	15.625	4.935.026	R	R	nCT	1							1			-7.98	1.596.357.941	0.069	0		0	0	748.5
18	1.611.328	696.568	R	R	nCT	2							1			-7.98	1.940.995.233	0.069	0		0	0	565
18	1.660.156	9.296.071	R				baseline						1			-7.98	2.229.591.838	0.069	0		0	0
18	1.757.813	3.038.879	R					neg	dis				1	neg		-7.98	1.111.488.697	0.069	0		0	0
18	1.611.328	7.601.971	R					neg	mut				1	neg		-7.98	2.028.407.556	0.069	0		0	0
18	2.246.094	5.675.536	R					neg	thr				1	neg		-7.98	1.736.165.008	0.069	0		0	0
18	1.806.641	2.345.308	R					neg	vic				1	neg		-7.98	0.852416737	0.069	0		0	0
18	1.806.641	4.564.551	R					neu	bui				1	neu		-7.98	1.518.320.152	0.069	0		0	0
18	1.855.469	1.289.049	R					neu	hum				1	neu		-7.98	0.253904737	0.069	0		0	0
18	1.806.641	5.206.063	R					neu	lan				1	neu		-7.98	1.649.823.908	0.069	0		0	0
18	1.708.984	3.398.271	R					neu	obj				1	neu		-7.98	1.223.266.773	0.069	0		0	0
18	1.757.813	2.765.913	R					pos	adv				1	pos	pos_adv	-7.98	1.017.370.779	0.069	0		0	0
18	1.513.672	10.284.253	R					pos	foo				1	pos	pos_foo	-7.98	233.061.389	0.069	0		0	0
18	15.625	5.130.174	R					pos	nur				1	pos	pos_nur	-7.98	1.635.139.577	0.069	0		0	0
18	1.660.156	5.511.604	R							ero1			1			-7.98	1.706.855.688	0.069	0		0	0
18	1.855.469	5.081.697	R							ero2			1			-7.98	1.625.645.261	0.069	0		0	0
18	1.855.469	3.695.033	R							ero3			1			-7.98	1.306.989.485	0.069	0		0	0
18	1.806.641	3.779.818	R							ero4			1			-7.98	132.967.586	0.069	0		0	0
18	1.806.641	935.948	R							ero5			1			-7.98	2.236.389.733	0.069	0		0	0
18	1.806.641	5.126.143	R								win	high	1			-7.98	1.634.353.525	0.069	0		0	0
18	1.806.641	5.227.962	R								win	low	1			-7.98	1.654.021.527	0.069	0		0	0
18	1.806.641	5.378.297	R								lose	high	1			-7.98	1.682.371.781	0.069	0		0	0
18	1.855.469	4.700.176	R								lose	low	1			-7.98	1.547.599.955	0.069	0		0	0
18	1.513.672	10.471.516	R								equal		1			-7.98	2.348.658.809	0.069	0		0	0
18	15.625	8.149.852	R					pos	ero_all				1			-7.98	2.097.999.768	0.069	0		0	0
18	2.050.781	3.464.123	R					pos	ero_forM				1	pos	pos_ero	-7.98	1.242.459.498	0.069	0		0	0
18	2.246.094	3.758.624	R					pos	ero_forF				1			-7.98	1.324.052.933	0.069	0		0	0
19	1.757.813	7.115.267	L	S	CT	1							1			1.52	1.962.242.757	0.093	0		0	0	379
19	1.806.641	6.713.948	L	S	CT	2							1			1.52	1.904.187.154	0.093	0		0	0	332
19	1.708.984	8.234.756	L	S	nCT	1							1			1.52	2.108.363.734	0.093	0		0	0	620.5
19	2.050.781	7.823.327	L	S	nCT	2							1			1.52	2.057.109.912	0.093	0		0	0	610.5
19	1.708.984	8.322.425	L	R	CT	1							1			1.52	2.118.953.679	0.093	0		0	0	642.5
19	1.855.469	14.098.508	L	R	CT	2							1			1.52	2.646.068.976	0.093	0		0	0	467.5
19	1.855.469	9.331.683	L	R	nCT	1							1			1.52	2.233.415.384	0.093	0		0	0	715
19	1.757.813	11.208.053	L	R	nCT	2							1			1.52	2.416.632.538	0.093	0		0	0	555.5
19	1.757.813	10.557.451	L				baseline						1			1.52	2.356.831.867	0.093	0		0	0
19	2.001.953	0.932758	L					neg	dis				1	neg		1.52	-0.06960949	0.093	0		0	0
19	1.806.641	1.693.274	L					neg	mut				1	neg		1.52	0.526663933	0.093	0		0	0
19	2.001.953	1.335.806	L					neg	thr				1	neg		1.52	0.289534855	0.093	0		0	0
19	1.806.641	3.805.295	L					neg	vic				1	neg		1.52	1.336.393.518	0.093	0		0	0
19	2.099.609	3.260.842	L					neu	bui				1	neu		1.52	1.181.985.444	0.093	0		0	0
19	2.929.688	0.308074	L					neu	hum				1	neu		1.52	-1.177.415.265	0.093	0		0	0
19	2.001.953	1.411.372	L					neu	lan				1	neu		1.52	0.344562281	0.093	0		0	0
19	2.001.953	284.914	L					neu	obj				1	neu		1.52	1.047.017.194	0.093	0		0	0
19	2.001.953	0.861517	L					pos	adv				1	pos	pos_adv	1.52	-0.14906049	0.093	0		0	0
19	1.904.297	1.867.606	L					pos	foo				1	pos	pos_foo	1.52	0.624657397	0.093	0		0	0
19	2.001.953	1.308.268	L					pos	nur				1	pos	pos_nur	1.52	0.268704125	0.093	0		0	0
19	1.953.125	3.139.385	L							ero1			1			1.52	1.144.026.921	0.093	0		0	0
19	2.587.891	0.488055	L							ero2			1			1.52	-0.717327175	0.093	0		0	0
19	1.953.125	2.006.338	L							ero3			1			1.52	0.69631117	0.093	0		0	0
19	234.375	1.319.946	L							ero4			1			1.52	0.277590827	0.093	0		0	0
19	2.441.406	1.314.512	L							ero5			1			1.52	0.273465494	0.093	0		0	0
19	2.001.953	1.295.998	L								win	high	1			1.52	0.259281055	0.093	0		0	0
19	1.953.125	1.614.891	L								win	low	1			1.52	0.479267462	0.093	0		0	0
19	2.441.406	0.963998	L								lose	high	1			1.52	-0.036666059	0.093	0		0	0
19	1.953.125	0.782731	L								lose	low	1			1.52	-0.244966192	0.093	0		0	0
19	2.001.953	1.858.672	L								equal		1			1.52	0.619862254	0.093	0		0	0
19	2.001.953	1.140.119	L					pos	ero_all				1			1.52	0.131132643	0.093	0		0	0
19	1.757.813	6.495.511	L					pos	ero_forM				1	pos	pos_ero	1.52	1.871.111.323	0.093	0		0	0
19	2.001.953	0.851034	L					pos	ero_forF				1			1.52	-0.161303198	0.093	0		0	0
19	2.294.922	1.100.865	R	S	CT	1							1			1.52	0.096096234	0.017	0		0	0	379
19	2.392.578	0.715797	R	S	CT	2							1			1.52	-0.334358672	0.017	0		0	0	332
19	2.587.891	0.476691	R	S	nCT	1							1			1.52	-0.740886797	0.017	0		0	0	620.5
19	2.197.266	2.157.737	R	S	nCT	2							1			1.52	0.769059987	0.017	0		0	0	610.5
19	2.197.266	1.001.453	R	R	CT	1							1			1.52	0.001451945	0.017	0		0	0	642.5
19	1.904.297	1.358.683	R	R	CT	2							1			1.52	0.306515848	0.017	0		0	0	467.5
19	2.392.578	103.974	R	R	nCT	1							1			1.52	0.038970682	0.017	0		0	0	715
19	1.855.469	4.660.018	R	R	nCT	2							1			1.52	1.539.019.311	0.017	0		0	0	555.5
19	1.855.469	1.967.674	R				baseline						1			1.52	0.676852135	0.017	0		0	0
19	2.636.719	0.475325	R					neg	dis				1	neg		1.52	-0.743756498	0.017	0		0	0
19	234.375	0.945961	R					neg	mut				1	neg		1.52	-0.055553937	0.017	0		0	0
19	1.953.125	0.784143	R					neg	thr				1	neg		1.52	-0.243163877	0.017	0		0	0
19	1.855.469	3.982.798	R					neg	vic				1	neg		1.52	1.381.984.587	0.017	0		0	0
19	1.904.297	3.033.162	R					neu	bui				1	neu		1.52	110.960.564	0.017	0		0	0
19	2.441.406	0.426063	R					neu	hum				1	neu		1.52	-0.853168056	0.017	0		0	0
19	2.099.609	0.249261	R					neu	lan				1	neu		1.52	-1.389.254.739	0.017	0		0	0
19	1.904.297	2.620.189	R					neu	obj				1	neu		1.52	0.963246453	0.017	0		0	0
19	2.441.406	0.562404	R					pos	adv				1	pos	pos_adv	1.52	-0.575534826	0.017	0		0	0
19	2.099.609	0.602257	R					pos	foo				1	pos	pos_foo	1.52	-0.507071014	0.017	0		0	0
19	2.734.375	0.403329	R					pos	nur				1	pos	pos_nur	1.52	-0.908002673	0.017	0		0	0
19	1.757.813	0.692067	R							ero1			1			1.52	-0.368072507	0.017	0		0	0
19	2.099.609	0.667859	R							ero2			1			1.52	-0.403678206	0.017	0		0	0
19	2.392.578	1.280.259	R							ero3			1			1.52	0.247062401	0.017	0		0	0
19	2.294.922	1.008.137	R							ero4			1			1.52	0.008104073	0.017	0		0	0
19	1.953.125	144.252	R							ero5			1			1.52	0.366391584	0.017	0		0	0
19	2.099.609	0.587813	R								win	high	1			1.52	-0.531346409	0.017	0		0	0
19	2.099.609	0.567801	R								win	low	1			1.52	-0.565984274	0.017	0		0	0
19	2.099.609	0.705971	R								lose	high	1			1.52	-0.348181119	0.017	0		0	0
19	1.806.641	0.946581	R								lose	low	1			1.52	-0.054898734	0.017	0		0	0
19	2.148.438	2.235.253	R								equal		1			1.52	0.804354421	0.017	0		0	0
19	1.757.813	16.093	R					pos	ero_all				1			1.52	0.475799302	0.017	0		0	0
19	1.904.297	4.218.338	R					pos	ero_forM				1	pos	pos_ero	1.52	1.439.441.212	0.017	0		0	0
19	234.375	0.552628	R					pos	ero_forF				1			1.52	-0.593070198	0.017	0		0	0
20	1.708.984	22.479.849	L	S	CT	1							1			9.02	3.112.619.308	0.427	0		0	0	712.5
20	1.806.641	2.474.115	L	S	CT	2							1			9.02	3.208.467.849	0.427	0		0	0	712
20	1.855.469	2.330.617	L	S	nCT	1							1			9.02	3.148.718.132	0.427	0		0	0	690.5
20	1.757.813	2.467.103	L	S	nCT	2							1			9.02	3.205.629.681	0.427	0		0	0	720
20	1.806.641	20.360.302	L	R	CT	1							1			9.02	3.013.587.025	0.427	0		0	0	609.5
20	1.855.469	15.294.354	L	R	CT	2							1			9.02	2.727.483.741	0.427	0		0	0	530
20	1.904.297	1.201.349	L	R	nCT	1							1			9.02	2.486.030.185	0.427	0		0	0	548.5
20	1.806.641	21.868.345	L	R	nCT	2							1			9.02	3.085.040.157	0.427	0		0	0	565
20	1.855.469	15.993.666	L				baseline						1			9.02	2.772.192.769	0.427	0		0	0
20	1.904.297	11.888.743	L					neg	dis				1	neg		9.02	2.475.591.986	0.427	0		0	0
20	1.855.469	12.589.545	L					neg	mut				1	neg		9.02	2.532.866.708	0.427	0		0	0
20	1.953.125	7.278.836	L					neg	thr				1	neg		9.02	1.984.970.959	0.427	0		0	0
20	1.904.297	8.467.491	L					neg	vic				1	neg		9.02	2.136.234.243	0.427	0		0	0
20	1.855.469	10.590.783	L					neu	bui				1	neu		9.02	2.359.984.095	0.427	0		0	0
20	1.953.125	7.525.683	L					neu	hum				1	neu		9.02	2.018.321.571	0.427	0		0	0
20	1.904.297	11.434.328	L					neu	lan				1	neu		9.02	2.436.620.059	0.427	0		0	0
20	1.904.297	138.836	L					neu	obj				1	neu		9.02	2.630.708.287	0.427	0		0	0
20	1.904.297	677.456	L					pos	adv				1	pos	pos_adv	9.02	191.317.442	0.427	0		0	0
20	1.904.297	10.698.556	L					pos	foo				1	pos	pos_foo	9.02	2.370.108.779	0.427	0		0	0
20	1.953.125	8.295.958	L					pos	nur				1	pos	pos_nur	9.02	2.115.768.408	0.427	0		0	0
20	1.953.125	8.797.226	L							ero1			1			9.02	2.174.436.445	0.427	0		0	0
20	2.001.953	5.337.451	L							ero2			1			9.02	1.674.748.198	0.427	0		0	0
20	1.953.125	8.784.055	L							ero3			1			9.02	2.172.938.146	0.427	0		0	0
20	1.953.125	7.456.943	L							ero4			1			9.02	2.009.145.545	0.427	0		0	0
20	1.855.469	2.024.877	L							ero5			1			9.02	3.008.094.051	0.427	0		0	0
20	1.904.297	9.588.481	L								win	high	1			9.02	2.260.562.482	0.427	0		0	0
20	1.904.297	1.078.513	L								win	low	1			9.02	2.378.168.334	0.427	0		0	0
20	1.904.297	9.985.456	L								lose	high	1			9.02	2.301.129.634	0.427	0		0	0
20	1.953.125	8.927.772	L								lose	low	1			9.02	2.189.166.868	0.427	0		0	0
20	1.904.297	9.955.441	L								equal		1			9.02	2.298.119.236	0.427	0		0	0
20	1.855.469	9.351.236	L					pos	ero_all				1			9.02	2.235.508.527	0.427	0		0	0
20	1.855.469	12.314.235	L					pos	ero_forM				1	pos	pos_ero	9.02	251.075.591	0.427	0		0	0
20	1.904.297	884.711	L					pos	ero_forF				1			9.02	2.180.090.852	0.427	0		0	0
20	1.757.813	1.993.037	R	S	CT	1							1			9.02	2.992.244.699	0.67	0		0	0	712.5
20	1.757.813	19.110.298	R	S	CT	2							1			9.02	2.950.227.352	0.67	0		0	0	712
20	1.757.813	22.409.863	R	S	nCT	1							1			9.02	3.109.501.174	0.67	0		0	0	690.5
20	1.757.813	22.192.188	R	S	nCT	2							1			9.02	3.099.740.335	0.67	0		0	0	720
20	1.806.641	17.195.314	R	R	CT	1							1			9.02	2.844.636.905	0.67	0		0	0	609.5
20	1.806.641	15.260.257	R	R	CT	2							1			9.02	2.725.251.867	0.67	0		0	0	530
20	1.806.641	15.687.054	R	R	nCT	1							1			9.02	2.752.835.786	0.67	0		0	0	548.5
20	1.757.813	17.882.177	R	R	nCT	2							1			9.02	2.883.804.518	0.67	0		0	0	565
20	1.806.641	16.664.024	R				baseline						1			9.02	2.813.252.144	0.67	0		0	0
20	1.806.641	13.751.813	R					neg	dis				1	neg		9.02	262.117.067	0.67	0		0	0
20	1.806.641	13.319.961	R					neg	mut				1	neg		9.02	2.589.263.737	0.67	0		0	0
20	1.806.641	880.086	R					neg	thr				1	neg		9.02	2.174.849.444	0.67	0		0	0
20	1.806.641	10.242.437	R					neg	vic				1	neg		9.02	232.653.958	0.67	0		0	0
20	1.806.641	11.889.132	R					neu	bui				1	neu		9.02	2.475.624.706	0.67	0		0	0
20	1.806.641	10.264.962	R					neu	hum				1	neu		9.02	2.328.736.349	0.67	0		0	0
20	1.806.641	12.547.709	R					neu	lan				1	neu		9.02	2.529.538.099	0.67	0		0	0
20	1.806.641	1.187.819	R					neu	obj				1	neu		9.02	2.474.703.945	0.67	0		0	0
20	1.806.641	7.288.516	R					pos	adv				1	pos	pos_adv	9.02	1.986.299.959	0.67	0		0	0
20	1.806.641	12.160.289	R					pos	foo				1	pos	pos_foo	9.02	2.498.175.643	0.67	0		0	0
20	1.806.641	8.971.591	R					pos	nur				1	pos	pos_nur	9.02	2.194.063.029	0.67	0		0	0
20	2.099.609	9.218.578	R							ero1			1			9.02	2.221.220.796	0.67	0		0	0
20	1.806.641	5.817.185	R							ero2			1			9.02	1.760.816.468	0.67	0		0	0
20	1.855.469	1.193.602	R							ero3			1			9.02	2.479.560.719	0.67	0		0	0
20	1.855.469	1.039.979	R							ero4			1			9.02	2.341.785.614	0.67	0		0	0
20	1.757.813	2.429.331	R							ero5			1			9.02	3.190.201.004	0.67	0		0	0
20	1.806.641	11.463.563	R								win	high	1			9.02	243.917.357	0.67	0		0	0
20	1.806.641	12.881.062	R								win	low	1			9.02	2.555.758.171	0.67	0		0	0
20	1.806.641	1.237.793	R								lose	high	1			9.02	2.515.915.048	0.67	0		0	0
20	1.806.641	11.017.271	R								lose	low	1			9.02	2.399.464.132	0.67	0		0	0
20	1.806.641	13.668.878	R								equal		1			9.02	261.512.157	0.67	0		0	0
20	1.806.641	10.782.327	R					pos	ero_all				1			9.02	2.377.908.405	0.67	0		0	0
20	1.806.641	13.156.762	R					pos	ero_forM				1	pos	pos_ero	9.02	2.576.935.847	0.67	0		0	0
20	1.806.641	11.141.044	R					pos	ero_forF				1			9.02	2.410.635.946	0.67	0		0	0
21	15.625	83.864.616	L	S	CT	1							1			-6.48	4.429.203.784	0.378	0		0	0	558
21	15.625	65.284.752	L	S	CT	2							1			-6.48	4.178.758.502	0.378	0		0	0	473
21	15.625	59.575.375	L	S	nCT	1							1			-6.48	4.087.242.318	0.378	0		0	0	514
21	1.513.672	74.582.825	L	S	nCT	2							1			-6.48	4.311.910.253	0.378	0		0	0	518.5
21	15.625	51.265.839	L	R	CT	1							1			-6.48	3.937.024.624	0.378	0		0	0	672
21	15.625	65.628.075	L	R	CT	2							1			-6.48	4.184.003.577	0.378	0		0	0	570.5
21	1.513.672	66.725.372	L	R	nCT	1							1			-6.48	420.058.527	0.378	0		0	0	479
21	1.513.672	7.182.811	L	R	nCT	2							1			-6.48	4.274.275.904	0.378	0		0	0	495.5
21	15.625	64.738.167	L				baseline						1			-6.48	4.170.350.935	0.378	0		0	0
21	1.757.813	5.491.934	L					neg	dis				1	neg		-6.48	170.328.047	0.378	0		0	0
21	1.806.641	7.376.077	L					neg	mut				1	neg		-6.48	1.998.241.925	0.378	0		0	0
21	15.625	9.724.506	L					neg	thr				1	neg		-6.48	2.274.649.091	0.378	0		0	0
21	1.953.125	10.084.899	L					neg	vic				1	neg		-6.48	2.311.039.156	0.378	0		0	0
21	2.246.094	2.462.523	L					neu	bui				1	neu		-6.48	0.901186434	0.378	0		0	0
21	1.855.469	2.278.085	L					neu	hum				1	neu		-6.48	0.823335178	0.378	0		0	0
21	1.757.813	5.623.595	L					neu	lan				1	neu		-6.48	1.726.971.139	0.378	0		0	0
21	1.660.156	3.559.838	L					neu	obj				1	neu		-6.48	1.269.715.038	0.378	0		0	0
21	1.708.984	1.218.488	L					pos	adv				1	pos	pos_adv	-6.48	2.500.195.839	0.378	0		0	0
21	1.611.328	10.324.085	L					pos	foo				1	pos	pos_foo	-6.48	2.334.479.515	0.378	0		0	0
21	1.708.984	16.871.935	L					pos	nur				1	pos	pos_nur	-6.48	2.825.651.591	0.378	0		0	0
21	1.953.125	10.084.327	L							ero1			1			-6.48	2.310.982.436	0.378	0		0	0
21	1.757.813	1.928.253	L							ero2			1			-6.48	0.656614412	0.378	0		0	0
21	1.904.297	10.480.488	L							ero3			1			-6.48	2.349.515.243	0.378	0		0	0
21	1.611.328	8.340.299	L							ero4			1			-6.48	2.121.099.067	0.378	0		0	0
21	1.611.328	18.090.288	L							ero5			1			-6.48	289.537.522	0.378	0		0	0
21	1.806.641	8.024.041	L								win	high	1			-6.48	208.244.216	0.378	0		0	0
21	1.806.641	9.566.726	L								win	low	1			-6.48	2.258.291.036	0.378	0		0	0
21	1.611.328	8.143.298	L								lose	high	1			-6.48	2.097.195.258	0.378	0		0	0
21	1.611.328	13.302.512	L								lose	low	1			-6.48	258.795.289	0.378	0		0	0
21	15.625	11.063.207	L								equal		1			-6.48	2.403.624.918	0.378	0		0	0
21	1.806.641	9.815.016	L					pos	ero_all				1			-6.48	2.283.913.458	0.378	0		0	0
21	1.611.328	15.355.583	L					pos	ero_forM				1	pos	pos_ero	-6.48	2.731.479.121	0.378	0		0	0
21	1.660.156	14.529.831	L					pos	ero_forF				1			-6.48	2.676.203.846	0.378	0		0	0
21	15.625	36.873.131	R	S	CT	1							1			-6.48	3.607.483.129	0.245	0		0	0	558
21	15.625	34.234.402	R	S	CT	2							1			-6.48	3.533.231.045	0.245	0		0	0	473
21	1.513.672	36.125.008	R	S	nCT	1							1			-6.48	3.586.985.368	0.245	0		0	0	514
21	1.513.672	38.184.063	R	S	nCT	2							1			-6.48	364.241.823	0.245	0		0	0	518.5
21	15.625	29.682.634	R	R	CT	1							1			-6.48	3.390.562.161	0.245	0		0	0	672
21	1.513.672	34.302.963	R	R	CT	2							1			-6.48	3.535.231.735	0.245	0		0	0	570.5
21	1.513.672	44.088.394	R	R	nCT	1							1			-6.48	3.786.196.573	0.245	0		0	0	479
21	1.513.672	3.584.581	R	R	nCT	2							1			-6.48	3.579.226.684	0.245	0		0	0	495.5
21	1.513.672	33.293.255	R				baseline						1			-6.48	3.505.354.824	0.245	0		0	0
21	15.625	828.751	R					neg	dis				1	neg		-6.48	2.114.749.562	0.245	0		0	0
21	1.757.813	11.497.902	R					neg	mut				1	neg		-6.48	2.442.164.584	0.245	0		0	0
21	15.625	19.256.439	R					neg	thr				1	neg		-6.48	2.957.845.498	0.245	0		0	0
21	1.611.328	18.747.417	R					neg	vic				1	neg		-6.48	2.931.055.983	0.245	0		0	0
21	1.660.156	3.820.363	R					neu	bui				1	neu		-6.48	1.340.345.444	0.245	0		0	0
21	1.855.469	3.293.307	R					neu	hum				1	neu		-6.48	1.191.892.227	0.245	0		0	0
21	1.757.813	3.638.616	R					neu	lan				1	neu		-6.48	129.160.339	0.245	0		0	0
21	1.611.328	1.523.324	R					neu	obj				1	neu		-6.48	0.420894789	0.245	0		0	0
21	1.660.156	668.666	R					pos	adv				1	pos	pos_adv	-6.48	1.900.114.497	0.245	0		0	0
21	1.757.813	17.309.608	R					pos	foo				1	pos	pos_foo	-6.48	2.851.261.723	0.245	0		0	0
21	1.757.813	16.710.682	R					pos	nur				1	pos	pos_nur	-6.48	2.816.048.156	0.245	0		0	0
21	1.660.156	3.667.485	R							ero1			1			-6.48	3.602.091.234	0.245	0		0	0
21	1.611.328	205.274	R							ero2			1			-6.48	0.719175486	0.245	0		0	0
21	1.513.672	5.372.364	R							ero3			1			-6.48	1.681.268.035	0.245	0		0	0
21	1.660.156	32.556.248	R							ero4			1			-6.48	3.482.969.301	0.245	0		0	0
21	1.660.156	24.463.858	R							ero5			1			-6.48	3.197.196.845	0.245	0		0	0
21	1.660.156	19.848.129	R								win	high	1			-6.48	2.988.109.746	0.245	0		0	0
21	1.660.156	24.402.184	R								win	low	1			-6.48	3.194.672.636	0.245	0		0	0
21	1.660.156	15.781.678	R								lose	high	1			-6.48	2.758.849.647	0.245	0		0	0
21	15.625	15.810.674	R								lose	low	1			-6.48	2.760.685.282	0.245	0		0	0
21	1.757.813	23.308.811	R								equal		1			-6.48	3.148.831.444	0.245	0		0	0
21	1.757.813	1.878.598	R					pos	ero_all				1			-6.48	2.933.110.847	0.245	0		0	0
21	1.708.984	27.457.041	R					pos	ero_forM				1	pos	pos_ero	-6.48	3.312.622.638	0.245	0		0	0
21	1.757.813	25.301.939	R					pos	ero_forF				1			-6.48	3.230.881.033	0.245	0		0	0
22	2.246.094	1.372.483	L	S	CT	1							99			-0.48	0.316621508	0.001	1		1	1	642
22	2.734.375	0.324851	L	S	CT	2							99			-0.48	-1.124.388.663	0.001	1		1	1	608
22	976.563	0.488476	L	S	nCT	1							99			-0.48	-0.716464939	0.001	1		1	1	598.5
22	2.246.094	3.661.413	L	S	nCT	2							99			-0.48	1.297.849.138	0.001	1		1	1	554
22	1.074.219	0.621973	L	R	CT	1							99			-0.48	-0.474858596	0.001	1		1	1	554
22	1.660.156	5.428.464	L	R	CT	2							99			-0.48	1.691.656.221	0.001	1		1	1	596
22	1.855.469	0.815374	L	R	nCT	1							99			-0.48	-0.204108375	0.001	1		1	1	549.5
22	1.660.156	0.597971	L	R	nCT	2							99			-0.48	-0.514213021	0.001	1		1	1	533
22	2.490.234	0.426919	L				baseline						99			-0.48	-0.851160979	0.001	1		1	1
22	1.513.672	0.327366	L					neg	dis				99	neg		-0.48	-1.116.676.468	0.001	1		1	1
22	2.929.688	0.72726	L					neg	mut				99	neg		-0.48	-0.318471231	0.001	1		1	1
22	1.220.703	0.602015	L					neg	thr				99	neg		-0.48	-0.507472917	0.001	1		1	1
22	976.563	0.00425	L					neg	vic				99	neg		-0.48	-5.460.836.296	0.001	1		1	1
22	2.294.922	2.611.161	L					neu	bui				99	neu		-0.48	0.95979495	0.001	1		1	1
22	2.783.203	0.746214	L					neu	hum				99	neu		-0.48	-0.292742857	0.001	1		1	1
22	234.375	0.851278	L					neu	lan				99	neu		-0.48	-0.161016529	0.001	1		1	1
22	2.832.031	0.578078	L					neu	obj				99	neu		-0.48	-0.548046471	0.001	1		1	1
22	2.099.609	0.711444	L					pos	adv				99	pos	pos_adv	-0.48	-0.340458572	0.001	1		1	1
22	1.757.813	0.472527	L					pos	foo				99	pos	pos_foo	-0.48	-0.749660391	0.001	1		1	1
22	2.685.547	0.277789	L					pos	nur				99	pos	pos_nur	-0.48	-1.280.893.446	0.001	1		1	1
22	1.123.047	1.154.123	L							ero1			99			-0.48	0.143340748	0.001	1		1	1
22	1.953.125	0.789403	L							ero2			99			-0.48	-0.236478315	0.001	1		1	1
22	1.660.156	0.642833	L							ero3			99			-0.48	-0.441870309	0.001	1		1	1
22	2.490.234	0.676547	L							ero4			99			-0.48	-0.390753359	0.001	1		1	1
22	1.074.219	1.470.228	L							ero5			99			-0.48	0.385417491	0.001	1		1	1
22	2.148.438	0.465406	L								win	high	99			-0.48	-0.764845136	0.001	1		1	1
22	1.074.219	0.557323	L								win	low	99			-0.48	-0.584610315	0.001	1		1	1
22	1.708.984	0.456299	L								lose	high	99			-0.48	-0.784606983	0.001	1		1	1
22	2.880.859	1.014.905	L								lose	low	99			-0.48	0.014795012	0.001	1		1	1
22	2.246.094	0.397449	L								equal		99			-0.48	-0.922688655	0.001	1		1	1
22	1.660.156	1.767.428	L					pos	ero_all				99			-0.48	0.569525382	0.001	1		1	1
22	1.855.469	1.501.381	L					pos	ero_forM				99			-0.48	0.406385351	0.001	1		1	1
22	15.625	0.66976	L					pos	ero_forF				99	pos	pos_ero	-0.48	-0.40083584	0.001	1		1	1
22	234.375	0.629324	R	S	CT	1							99			-0.48	-0.463109052	0.001	1		1	1	642
22	2.050.781	0.354074	R	S	CT	2							99			-0.48	-1.038.249.348	0.001	1		1	1	608
22	1.757.813	0.397716	R	S	nCT	1							99			-0.48	-0.922017096	0.001	1		1	1	598.5
22	234.375	0.366468	R	S	nCT	2							99			-0.48	-1.003.844.074	0.001	1		1	1	554
22	2.197.266	2.354.523	R	R	CT	1							99			-0.48	0.856338159	0.001	1		1	1	554
22	1.708.984	0.656713	R	R	CT	2							99			-0.48	-0.42050819	0.001	1		1	1	596
22	2.392.578	0.557939	R	R	nCT	1							99			-0.48	-0.583505642	0.001	1		1	1	549.5
22	2.294.922	0.454036	R	R	nCT	2							99			-0.48	-0.789578789	0.001	1		1	1	533
22	2.294.922	0.409445	R				baseline						99			-0.48	-0.892952695	0.001	1		1	1
22	2.880.859	0.477496	R					neg	dis				99	neg		-0.48	-0.739199496	0.001	1		1	1
22	2.734.375	0.66184	R					neg	mut				99	neg		-0.48	-0.412731444	0.001	1		1	1
22	1.513.672	0.684954	R					neg	thr				99	neg		-0.48	-0.378403596	0.001	1		1	1
22	234.375	0.706051	R					neg	vic				99	neg		-0.48	-0.348067806	0.001	1		1	1
22	1.708.984	5.847.022	R					neu	bui				99	neu		-0.48	1.765.932.472	0.001	1		1	1
22	2.734.375	0.804489	R					neu	hum				99	neu		-0.48	-0.217547986	0.001	1		1	1
22	1.611.328	0.788194	R					neu	lan				99	neu		-0.48	-0.238011027	0.001	1		1	1
22	2.734.375	0.242235	R					neu	obj				99	neu		-0.48	-141.784.695	0.001	1		1	1
22	2.587.891	0.418046	R					pos	adv				99	pos	pos_adv	-0.48	-0.872163805	0.001	1		1	1
22	1.806.641	1.832.795	R					pos	foo				99	pos	pos_foo	-0.48	0.605842124	0.001	1		1	1
22	1.611.328	0.650544	R					pos	nur				99	pos	pos_nur	-0.48	-0.429946343	0.001	1		1	1
22	2.539.063	0.597869	R							ero1			99			-0.48	-0.514383613	0.001	1		1	1
22	1.806.641	0.621069	R							ero2			99			-0.48	-0.476313092	0.001	1		1	1
22	2.539.063	0.414906	R							ero3			99			-0.48	-0.87970329	0.001	1		1	1
22	2.734.375	1.974.238	R							ero4			99			-0.48	0.680182501	0.001	1		1	1
22	1.464.844	1.002.968	R							ero5			99			-0.48	0.002963604	0.001	1		1	1
22	2.539.063	0.581192	R								win	high	99			-0.48	-0.542674112	0.001	1		1	1
22	2.539.063	0.608801	R								win	low	99			-0.48	-0.49626383	0.001	1		1	1
22	2.539.063	0.577023	R								lose	high	99			-0.48	-0.549873152	0.001	1		1	1
22	1.367.188	0.312303	R								lose	low	99			-0.48	-1.163.781.409	0.001	1		1	1
22	1.318.359	0.349752	R								equal		99			-0.48	-1.050.530.947	0.001	1		1	1
22	234.375	0.550379	R					pos	ero_all				99			-0.48	-0.597148147	0.001	1		1	1
22	2.392.578	0.528451	R					pos	ero_forM				99			-0.48	-0.637805193	0.001	1		1	1
22	234.375	1.399.873	R					pos	ero_forF				99	pos	pos_ero	-0.48	0.336381518	0.001	1		1	1
23	1.757.813	17.046.148	L	S	CT	1							2			-16.48	2.835.924.254	0.334	0		0	0	624.5
23	1.806.641	19.962.393	L	S	CT	2							2			-16.48	2.993.850.153	0.334	0		0	0	636
23	1.757.813	18.483.782	L	S	nCT	1							2			-16.48	2.916.893.699	0.334	0		0	0	689.5
23	1.757.813	167.062	L	S	nCT	2							2			-16.48	2.815.779.908	0.334	0		0	0	598.5
23	1.757.813	19.775.928	L	R	CT	1							2			-16.48	298.446.544	0.334	0		0	0	773.5
23	1.757.813	21.159.401	L	R	CT	2							2			-16.48	3.052.084.298	0.334	0		0	0	708
23	1.806.641	17.550.297	L	R	nCT	1							2			-16.48	2.865.070.873	0.334	0		0	0	814.5
23	1.806.641	18.513.205	L	R	nCT	2							2			-16.48	2.918.484.261	0.334	0		0	0	789
23	1.660.156	23.773.849	L				baseline						2			-16.48	3.168.586.195	0.334	0		0	0
23	1.708.984	8.680.297	L					neg	dis				2	neg		-16.48	2.161.055.745	0.334	0		0	0
23	1.660.156	12.206.413	L					neg	mut				2	neg		-16.48	2.501.961.469	0.334	0		0	0
23	1.757.813	13.097.563	L					neg	thr				2	neg		-16.48	2.572.426.182	0.334	0		0	0
23	1.806.641	726.795	L					neg	vic				2	neg		-16.48	1.983.474.271	0.334	0		0	0
23	1.806.641	13.930.376	L					neu	bui				2	neu		-16.48	263.407.178	0.334	0		0	0
23	1.757.813	12.643.181	L					neu	hum				2	neu		-16.48	2.537.118.018	0.334	0		0	0
23	1.660.156	10.390.214	L					neu	lan				2	neu		-16.48	2.340.864.402	0.334	0		0	0
23	1.708.984	6.777.069	L					neu	obj				2	neu		-16.48	1.913.544.708	0.334	0		0	0
23	1.806.641	6.286.053	L					pos	adv				2	pos	pos_adv	-16.48	183.833.337	0.334	0		0	0
23	1.757.813	10.874.349	L					pos	foo				2	pos	pos_foo	-16.48	2.386.406.713	0.334	0		0	0
23	1.611.328	16.665.302	L					pos	nur				2	pos	pos_nur	-16.48	2.813.328.833	0.334	0		0	0
23	1.757.813	251.686	L							ero1			2			-16.48	3.225.597.186	0.334	0		0	0
23	1.611.328	14.387.835	L							ero2			2			-16.48	2.666.383.058	0.334	0		0	0
23	1.708.984	17.255.737	L							ero3			2			-16.48	2.848.144.668	0.334	0		0	0
23	1.806.641	5.261.036	L							ero4			2			-16.48	1.660.327.966	0.334	0		0	0
23	1.904.297	3.386.019	L							ero5			2			-16.48	1.219.654.895	0.334	0		0	0
23	1.757.813	12.173.149	L								win	high	2			-16.48	2.499.232.625	0.334	0		0	0
23	1.757.813	12.316.898	L								win	low	2			-16.48	2.510.972.141	0.334	0		0	0
23	1.757.813	878.303	L								lose	high	2			-16.48	2.172.821.451	0.334	0		0	0
23	1.757.813	13.966.578	L								lose	low	2			-16.48	263.666.719	0.334	0		0	0
23	1.708.984	12.703.808	L								equal		2			-16.48	2.541.901.791	0.334	0		0	0
23	1.708.984	7.780.606	L					pos	ero_all				2			-16.48	2.051.634.227	0.334	0		0	0
23	1.660.156	14.789.513	L					pos	ero_forM				2			-16.48	2.693.918.349	0.334	0		0	0
23	1.806.641	5.539.114	L					pos	ero_forF				2	pos	pos_ero	-16.48	171.183.456	0.334	0		0	0
23	1.611.328	2.860.427	R	S	CT	1							2			-16.48	1.050.970.914	0.027	0		0	0	624.5
23	2.099.609	1.994.719	R	S	CT	2							2			-16.48	0.690503188	0.027	0		0	0	636
23	2.050.781	2.906.104	R	S	nCT	1							2			-16.48	1.066.813.353	0.027	0		0	0	689.5
23	2.099.609	2.756.414	R	S	nCT	2							2			-16.48	101.393.056	0.027	0		0	0	598.5
23	1.367.188	1.679.863	R	R	CT	1							2			-16.48	0.518712242	0.027	0		0	0	773.5
23	2.099.609	3.239.789	R	R	CT	2							2			-16.48	1.175.508.204	0.027	0		0	0	708
23	2.148.438	1.493.612	R	R	nCT	1							2			-16.48	0.401197347	0.027	0		0	0	814.5
23	2.099.609	1.716.136	R	R	nCT	2							2			-16.48	0.540075252	0.027	0		0	0	789
23	1.416.016	3.822.752	R				baseline						2			-16.48	1.340.970.582	0.027	0		0	0
23	2.148.438	3.188.918	R					neg	dis				2	neg		-16.48	1.159.681.674	0.027	0		0	0
23	2.197.266	3.513.295	R					neg	mut				2	neg		-16.48	1.256.554.344	0.027	0		0	0
23	2.099.609	5.215.328	R					neg	thr				2	neg		-16.48	1.651.601.982	0.027	0		0	0
23	2.099.609	1.873.835	R					neg	vic				2	neg		-16.48	0.627987133	0.027	0		0	0
23	2.099.609	5.057.818	R					neu	bui				2	neu		-16.48	1.620.935.165	0.027	0		0	0
23	2.099.609	4.686.223	R					neu	hum				2	neu		-16.48	1.544.626.928	0.027	0		0	0
23	2.148.438	279.256	R					neu	lan				2	neu		-16.48	1.026.958.738	0.027	0		0	0
23	2.099.609	3.725.031	R					neu	obj				2	neu		-16.48	1.315.075.174	0.027	0		0	0
23	2.099.609	2.693.251	R					pos	adv				2	pos	pos_adv	-16.48	0.990749014	0.027	0		0	0
23	2.050.781	3.767.001	R					pos	foo				2	pos	pos_foo	-16.48	1.326.279.194	0.027	0		0	0
23	2.099.609	5.142.344	R					pos	nur				2	pos	pos_nur	-16.48	1.637.509.007	0.027	0		0	0
23	2.050.781	6.222.869	R							ero1			2			-16.48	1.828.231.054	0.027	0		0	0
23	1.953.125	426.147	R							ero2			2			-16.48	1.449.614.171	0.027	0		0	0
23	2.099.609	669.593	R							ero3			2			-16.48	1.901.499.879	0.027	0		0	0
23	2.099.609	684.131	R							ero4			2			-16.48	1.922.979.234	0.027	0		0	0
23	2.148.438	1.323.937	R							ero5			2			-16.48	0.280609873	0.027	0		0	0
23	2.099.609	4.429.582	R								win	high	2			-16.48	1.488.305.223	0.027	0		0	0
23	2.099.609	5.220.019	R								win	low	2			-16.48	1.652.501.042	0.027	0		0	0
23	2.099.609	4.004.899	R								lose	high	2			-16.48	1.387.518.362	0.027	0		0	0
23	2.050.781	3.595.278	R								lose	low	2			-16.48	1.279.621.318	0.027	0		0	0
23	2.099.609	4.049.259	R								equal		2			-16.48	1.398.533.901	0.027	0		0	0
23	2.099.609	2.299.247	R					pos	ero_all				2			-16.48	0.832581678	0.027	0		0	0
23	2.099.609	7.050.557	R					pos	ero_forM				2			-16.48	1.953.106.621	0.027	0		0	0
23	2.099.609	3.279.909	R					pos	ero_forF				2	pos	pos_ero	-16.48	1.187.815.678	0.027	0		0	0
24	1.660.156	4.774.229	L	S	CT	1							1			-57.98	3.865.817.588	0.422	0		0	0	487.5
24	1.611.328	44.773.018	L	S	CT	2							1			-57.98	3.801.605.681	0.422	0		0	0	487
24	1.611.328	40.667.419	L	S	nCT	1							1			-57.98	3.705.427.256	0.422	0		0	0	561.5
24	1.708.984	5.030.592	L	S	nCT	2							1			-57.98	3.918.122.764	0.422	0		0	0	517.5
24	1.611.328	3.876.086	L	R	CT	1							1			-57.98	3.657.410.975	0.422	0		0	0	446
24	1.660.156	37.005.539	L	R	CT	2							1			-57.98	3.611.067.604	0.422	0		0	0	397
24	1.611.328	39.917.835	L	R	nCT	1							1			-57.98	3.686.823.217	0.422	0		0	0	557.5
24	1.611.328	38.625.134	L	R	nCT	2							1			-57.98	3.653.903.204	0.422	0		0	0	611
24	1.611.328	45.316.868	L				baseline						1			-57.98	3.813.679.325	0.422	0		0	0
24	1.611.328	30.799.839	L					neg	dis				1	neg		-57.98	3.427.509.463	0.422	0		0	0
24	1.708.984	18.655.594	L					neg	mut				1	neg		-57.98	2.926.146.047	0.422	0		0	0
24	1.660.156	12.614.717	L					neg	thr				1	neg		-57.98	2.534.864.148	0.422	0		0	0
24	1.611.328	8.951.525	L					neg	vic				1	neg		-57.98	2.191.823.909	0.422	0		0	0
24	1.708.984	18.845.448	L					neu	bui				1	neu		-57.98	2.936.271.399	0.422	0		0	0
24	1.660.156	16.379.482	L					neu	hum				1	neu		-57.98	2.796.029.454	0.422	0		0	0
24	15.625	26.042.986	L					neu	lan				1	neu		-57.98	3.259.748.481	0.422	0		0	0
24	1.757.813	15.630.079	L					neu	obj				1	neu		-57.98	2.749.197.199	0.422	0		0	0
24	1.757.813	15.763.121	L					pos	adv				1	pos	pos_adv	-57.98	2.757.673.098	0.422	0		0	0
24	1.708.984	12.520.578	L					pos	foo				1	pos	pos_foo	-57.98	2.527.373.531	0.422	0		0	0
24	1.660.156	123.075	L					pos	nur				1	pos	pos_nur	-57.98	2.510.208.833	0.422	0		0	0
24	1.660.156	2.868.754	L							ero1			1			-57.98	3.356.462.882	0.422	0		0	0
24	1.513.672	13.691.468	L							ero2			1			-57.98	2.616.772.865	0.422	0		0	0
24	1.660.156	34.495.728	L							ero3			1			-57.98	354.083.549	0.422	0		0	0
24	1.757.813	16.486.292	L							ero4			1			-57.98	2.802.529.248	0.422	0		0	0
24	1.708.984	14.732.088	L							ero5			1			-57.98	2.690.027.972	0.422	0		0	0
24	1.660.156	22.254.736	L								win	high	1			-57.98	310.255.484	0.422	0		0	0
24	1.660.156	23.159.134	L								win	low	1			-57.98	314.238.926	0.422	0		0	0
24	1.660.156	2.024.449	L								lose	high	1			-57.98	3.007.882.658	0.422	0		0	0
24	1.611.328	26.052.877	L								lose	low	1			-57.98	3.260.128.204	0.422	0		0	0
24	1.660.156	23.550.608	L								equal		1			-57.98	3.159.151.638	0.422	0		0	0
24	1.660.156	30.269.421	L					pos	ero_all				1			-57.98	3.410.137.995	0.422	0		0	0
24	1.660.156	20.136.887	L					pos	ero_forM				1	pos	pos_ero	-57.98	3.002.553.307	0.422	0		0	0
24	1.660.156	13.888.325	L					pos	ero_forF				1			-57.98	2.631.048.559	0.422	0		0	0
24	2.001.953	3.286.581	R	S	CT	1							1			-57.98	3.492.432.908	0.405	0		0	0	487.5
24	1.708.984	16.111.929	R	S	CT	2							1			-57.98	2.779.559.929	0.405	0		0	0	487
24	2.148.438	17.341.038	R	S	nCT	1							1			-57.98	2.853.075.831	0.405	0		0	0	561.5
24	1.757.813	44.823.586	R	S	nCT	2							1			-57.98	3.802.734.474	0.405	0		0	0	517.5
24	2.148.438	13.056.349	R	R	CT	1							1			-57.98	2.569.274.529	0.405	0		0	0	446
24	2.001.953	21.543.163	R	R	CT	2							1			-57.98	3.070.058.504	0.405	0		0	0	397
24	2.050.781	19.718.857	R	R	nCT	1							1			-57.98	2.981.575.386	0.405	0		0	0	557.5
24	2.099.609	16.584.282	R	R	nCT	2							1			-57.98	2.808.455.379	0.405	0		0	0	611
24	1.855.469	28.037.802	R				baseline						1			-57.98	3.333.553.671	0.405	0		0	0
24	1.953.125	20.904.148	R					neg	dis				1	neg		-57.98	3.039.947.608	0.405	0		0	0
24	1.953.125	22.185.278	R					neg	mut				1	neg		-57.98	3.099.428.916	0.405	0		0	0
24	2.050.781	15.924.947	R					neg	thr				1	neg		-57.98	2.767.886.873	0.405	0		0	0
24	1.757.813	7.625.179	R					neg	vic				1	neg		-57.98	2.031.455.798	0.405	0		0	0
24	2.099.609	1.777.076	R					neu	bui				1	neu		-57.98	287.755.441	0.405	0		0	0
24	1.904.297	11.684.928	R					neu	hum				1	neu		-57.98	2.458.299.806	0.405	0		0	0
24	2.001.953	30.108.488	R					neu	lan				1	neu		-57.98	3.404.807.125	0.405	0		0	0
24	2.050.781	17.175.533	R					neu	obj				1	neu		-57.98	2.843.485.871	0.405	0		0	0
24	1.904.297	16.864.515	R					pos	adv				1	pos	pos_adv	-57.98	282.521.171	0.405	0		0	0
24	1.953.125	13.256.476	R					pos	foo				1	pos	pos_foo	-57.98	2.584.486.188	0.405	0		0	0
24	2.099.609	14.047.368	R					pos	nur				1	pos	pos_nur	-57.98	2.642.435.047	0.405	0		0	0
24	2.148.438	38.636.963	R							ero1			1			-57.98	3.654.209.409	0.405	0		0	0
24	1.904.297	18.449.078	R							ero2			1			-57.98	2.915.014.396	0.405	0		0	0
24	1.757.813	19.078.569	R							ero3			1			-57.98	2.948.565.663	0.405	0		0	0
24	2.099.609	9.763.369	R							ero4			1			-57.98	2.278.637.525	0.405	0		0	0
24	1.953.125	21.422.289	R							ero5			1			-57.98	3.064.431.922	0.405	0		0	0
24	1.904.297	1.876.318	R								win	high	1			-57.98	2.931.896.439	0.405	0		0	0
24	2.099.609	1.879.368	R								win	low	1			-57.98	2.933.520.643	0.405	0		0	0
24	1.855.469	15.552.848	R								lose	high	1			-57.98	2.744.243.773	0.405	0		0	0
24	1.757.813	24.272.242	R								lose	low	1			-57.98	3.189.333.393	0.405	0		0	0
24	1.953.125	18.932.932	R								equal		1			-57.98	294.090.284	0.405	0		0	0
24	1.904.297	26.227.047	R					pos	ero_all				1			-57.98	3.266.791.207	0.405	0		0	0
24	2.050.781	20.141.306	R					pos	ero_forM				1	pos	pos_ero	-57.98	3.002.772.731	0.405	0		0	0
24	1.953.125	1.250.642	R					pos	ero_forF				1			-57.98	2.526.242.112	0.405	0		0	0
25	1.660.156	1.826.252	L	S	CT	1							1			8.52	0.602265779	0.16	0		0	0	678.5
25	1.513.672	2.688.016	L	S	CT	2							1			8.52	0.988803375	0.16	0		0	0	629.5
25	2.099.609	2.223.477	L	S	nCT	1							1			8.52	0.799072187	0.16	0		0	0	698.5
25	1.708.984	1.100.543	L	S	nCT	2							1			8.52	0.095803694	0.16	0		0	0	622.5
25	1.855.469	1.075.862	L	R	CT	1							1			8.52	0.073122201	0.16	0		0	0	682
25	1.806.641	1.052.133	L	R	CT	2							1			8.52	0.050819532	0.16	0		0	0	716.5
25	2.148.438	1.097.365	L	R	nCT	1							1			8.52	0.092911852	0.16	0		0	0	369.5
25	1.660.156	195.188	L	R	nCT	2							1			8.52	0.668793011	0.16	0		1	0	513.5
25	2.197.266	185.701	L				baseline						1			8.52	0.618967667	0.16	0		0	0
25	1.660.156	2.496.602	L					neg	dis				1	neg		8.52	0.914930607	0.16	0		0	0
25	2.001.953	0.692561	L					neg	mut				1	neg		8.52	-0.367358958	0.16	0		0	0
25	2.001.953	1.397.967	L					neg	thr				1	neg		8.52	0.335019038	0.16	0		0	0
25	2.587.891	1.341.701	L					neg	vic				1	neg		8.52	0.293938212	0.16	0		0	0
25	2.148.438	1.543.253	L					neu	bui				1	neu		8.52	0.433892526	0.16	0		0	0
25	2.001.953	1.089.805	L					neu	hum				1	neu		8.52	0.085998781	0.16	0		0	0
25	2.148.438	1.282.087	L					neu	lan				1	neu		8.52	0.248489219	0.16	0		0	0
25	2.197.266	1.196.475	L					neu	obj				1	neu		8.52	0.179379734	0.16	0		0	0
25	1.904.297	1.124.884	L					pos	adv				1	pos	pos_adv	8.52	0.117679919	0.16	0		0	0
25	2.001.953	1.201.759	L					pos	foo				1	pos	pos_foo	8.52	0.183786317	0.16	0		0	0
25	2.197.266	1.811.288	L					pos	nur				1	pos	pos_nur	8.52	0.594038194	0.16	0		0	0
25	2.099.609	1.325.452	L							ero1			1			8.52	0.281753533	0.16	0		0	0
25	1.367.188	0.788402	L							ero2			1			8.52	-0.237747167	0.16	0		0	0
25	1.953.125	2.317.531	L							ero3			1			8.52	0.840502395	0.16	0		0	0
25	1.318.359	0.270078	L							ero4			1			8.52	-1.309.044.473	0.16	0		0	0
25	976.563	0.962814	L							ero5			1			8.52	-0.037895032	0.16	0		0	0
25	2.148.438	0.756105	L								win	high	1			8.52	-0.279575024	0.16	0		0	0
25	2.148.438	0.758722	L								win	low	1			8.52	-0.27611984	0.16	0		0	0
25	2.148.438	0.654994	L								lose	high	1			8.52	-0.423129204	0.16	0		0	0
25	2.050.781	1.160.616	L								lose	low	1			8.52	0.148950899	0.16	0		0	0
25	2.001.953	1.626.489	L								equal		1			8.52	0.486423704	0.16	0		0	0
25	2.050.781	409.588	L					pos	ero_all				1			8.52	140.998.159	0.16	0		0	0
25	1.953.125	1.351.837	L					pos	ero_forM				1	pos	pos_ero	8.52	0.301464408	0.16	0		0	0
25	1.953.125	106.592	L					pos	ero_forF				1			8.52	0.063838276	0.16	0		0	0
25	1.660.156	1.976.591	R	S	CT	1							1			8.52	0.681373644	0.16	0		0	0	678.5
25	2.099.609	258.084	R	S	CT	2							1			8.52	0.948114927	0.16	0		0	0	629.5
25	1.660.156	3.510.685	R	S	nCT	1							1			8.52	1.255.811.175	0.16	0		0	0	698.5
25	1.757.813	2.988.386	R	S	nCT	2							1			8.52	1.094.733.442	0.16	0		0	0	622.5
25	1.855.469	0.947677	R	R	CT	1							1			8.52	-0.053741552	0.16	0		0	0	682
25	1.904.297	1.152.493	R	R	CT	2							1			8.52	0.141927422	0.16	0		0	0	716.5
25	2.148.438	0.739723	R	R	nCT	1							1			8.52	-0.301479487	0.16	0		0	0	369.5
25	2.246.094	0.474929	R	R	nCT	2							1			8.52	-0.74458996	0.16	0		1	0	513.5
25	1.660.156	3.122.817	R				baseline						1			8.52	1.138.735.479	0.16	0		0	0
25	1.806.641	4.732.375	R					neg	dis				1	neg		8.52	1.554.427.191	0.16	0		0	0
25	1.708.984	3.426.051	R					neg	mut				1	neg		8.52	1.231.408.286	0.16	0		0	0
25	1.708.984	3.680.332	R					neg	thr				1	neg		8.52	1.303.002.966	0.16	0		0	0
25	2.099.609	2.883.989	R					neg	vic				1	neg		8.52	1.059.174.405	0.16	0		0	0
25	1.806.641	4.647.219	R					neu	bui				1	neu		8.52	1.536.268.976	0.16	0		0	0
25	1.660.156	2.956.306	R					neu	hum				1	neu		8.52	1.083.940.516	0.16	0		0	0
25	1.660.156	407.842	R					neu	lan				1	neu		8.52	1.405.709.659	0.16	0		0	0
25	1.708.984	3.853.699	R					neu	obj				1	neu		8.52	1.349.033.466	0.16	0		0	0
25	2.001.953	4.791.696	R					pos	adv				1	pos	pos_adv	8.52	156.688.442	0.16	0		0	0
25	1.757.813	5.748.688	R					pos	foo				1	pos	pos_foo	8.52	1.748.971.655	0.16	0		0	0
25	2.099.609	5.054.306	R					pos	nur				1	pos	pos_nur	8.52	1.620.240.553	0.16	0		0	0
25	1.757.813	4.253.754	R							ero1			1			8.52	1.447.801.887	0.16	0		0	0
25	2.294.922	0.645516	R							ero2			1			8.52	-0.437705282	0.16	0		0	0
25	1.708.984	5.528.868	R							ero3			1			8.52	1.709.983.093	0.16	0		0	0
25	2.441.406	0.221843	R							ero4			1			8.52	-1.505.785.355	0.16	0		0	0
25	2.148.438	2.611.249	R							ero5			1			8.52	0.959828651	0.16	0		0	0
25	1.757.813	215.655	R								win	high	1			8.52	0.768509723	0.16	0		0	0
25	1.757.813	2.707.035	R								win	low	1			8.52	0.99585394	0.16	0		0	0
25	2.148.438	1.806.012	R								lose	high	1			8.52	0.591121099	0.16	0		0	0
25	1.904.297	468.717	R								lose	low	1			8.52	1.544.828.989	0.16	0		0	0
25	1.708.984	3.994.655	R								equal		1			8.52	1.384.957.218	0.16	0		0	0
25	1.708.984	9.091.134	R					pos	ero_all				1			8.52	2.207.299.653	0.16	0		0	0
25	1.708.984	3.648.699	R					pos	ero_forM				1	pos	pos_ero	8.52	1.294.370.666	0.16	0		0	0
25	2.050.781	2.542.498	R					pos	ero_forF				1			8.52	0.933147062	0.16	0		0	0
26	2.246.094	0.976638	L	S	CT	1							99				-0.023639218	0.002	1		1	1	703.5
26	1.904.297	0.261345	L	S	CT	2							99				-1.341.913.905	0.002	1		1	1	708
26	2.197.266	0.503013	L	S	nCT	1							99				-0.687139264	0.002	1		1	1	699.5
26	2.099.609	0.299529	L	S	nCT	2							99				-1.205.544.038	0.002	1		1	1	699
26	1.611.328	0.335997	L	R	CT	1							99				-1.090.653.048	0.002	1		1	1	625.5
26	1.611.328	0.275317	L	R	CT	2							99				-1.289.832.118	0.002	1		1	1	639
26	1.416.016	0.12426	L	R	nCT	1							99				-2.085.379.134	0.002	1		1	1	586
26	1.757.813	0.551965	L	R	nCT	2							99				-0.594270641	0.002	1		1	1	599
26	2.001.953	0.593726	L				baseline						99				-0.521337346	0.002	1		1	1
26	1.953.125	0.99281	L					neg	dis				99	neg			-0.007215973	0.002	1		1	1
26	976.563	0.225394	L					neg	mut				99	neg			-1.489.905.297	0.002	1		1	1
26	1.611.328	1.056.805	L					neg	thr				99	neg			0.055250205	0.002	1		1	1
26	2.099.609	0.267262	L					neg	vic				99	neg			-1.319.525.828	0.002	1		1	1
26	1.416.016	0.225727	L					neu	bui				99	neu			-1.488.428.974	0.002	1		1	1
26	1.464.844	0.209131	L					neu	hum				99	neu			-1.564.794.429	0.002	1		1	1
26	1.904.297	0.410064	L					neu	lan				99	neu			-0.891442034	0.002	1		1	1
26	1.806.641	0.168311	L					neu	obj				99	neu			-178.194.182	0.002	1		1	1
26	234.375	0.149054	L					pos	adv				99	pos	pos_adv		-1.903.446.623	0.002	1		1	1
26	2.148.438	0.221156	L					pos	foo				99	pos	pos_foo		-1.508.886.944	0.002	1		1	1
26	2.392.578	0.113973	L					pos	nur				99	pos	pos_nur		-2.171.793.701	0.002	1		1	1
26	1.757.813	0.261166	L							ero1			99				-1.342.599.059	0.002	1		1	1
26	1.074.219	4.882.464	L							ero2			99				158.565.001	0.002	1		1	1
26	1.757.813	1.299.258	L							ero3			99				0.261793332	0.002	1		1	1
26	2.734.375	0.220104	L							ero4			99				-1.513.655.117	0.002	1		1	1
26	2.246.094	0.701098	L							ero5			99				-0.355107601	0.002	1		1	1
26	1.074.219	0.79215	L								win	high	99				-0.233004511	0.002	1		1	1
26	1.708.984	0.335454	L								win	low	99				-1.092.270.441	0.002	1		1	1
26	1.074.219	0.952276	L								lose	high	99				-0.04890037	0.002	1		1	1
26	2.832.031	0.341226	L								lose	low	99				-1.075.210.265	0.002	1		1	1
26	2.929.688	0.404388	L								equal		99				-0.905380466	0.002	1		1	1
26	234.375	0.375221	L					pos	ero_all				99				-0.980240093	0.002	1		1	1
26	1.757.813	0.159297	L					pos	ero_forM				99				-1.836.984.895	0.002	1		1	1
26	2.001.953	0.249026	L					pos	ero_forF				99	pos	pos_ero		-139.019.797	0.002	1		1	1
26	2.197.266	0.700617	R	S	CT	1							99				-0.355793904	0.001	1		1	1	703.5
26	1.855.469	0.216675	R	S	CT	2							99				-1.529.356.744	0.001	1		1	1	708
26	15.625	0.386792	R	S	nCT	1							99				-0.949868198	0.001	1		1	1	699.5
26	2.099.609	0.28388	R	S	nCT	2							99				-1.259.203.665	0.001	1		1	1	699
26	2.197.266	0.570905	R	R	CT	1							99				-0.560532458	0.001	1		1	1	625.5
26	1.904.297	0.240941	R	R	CT	2							99				-1.423.203.189	0.001	1		1	1	639
26	1.025.391	0.117014	R	R	nCT	1							99				-2.145.461.693	0.001	1		1	1	586
26	2.001.953	0.50264	R	R	nCT	2							99				-0.687881071	0.001	1		1	1	599
26	1.513.672	0.255867	R				baseline						99				-1.363.097.501	0.001	1		1	1
26	2.246.094	1.321.991	R					neg	dis				99	neg			0.279138934	0.001	1		1	1
26	234.375	0.381718	R					neg	mut				99	neg			-0.963073163	0.001	1		1	1
26	2.441.406	0.589569	R					neg	thr				99	neg			-0.528363518	0.001	1		1	1
26	2.539.063	0.158854	R					neg	vic				99	neg			-1.839.769.738	0.001	1		1	1
26	2.929.688	0.285169	R					neu	bui				99	neu			-1.254.673.292	0.001	1		1	1
26	2.929.688	0.341146	R					neu	hum				99	neu			-1.075.444.741	0.001	1		1	1
26	2.246.094	0.494706	R					neu	lan				99	neu			-0.703791632	0.001	1		1	1
26	2.441.406	0.190607	R					neu	obj				99	neu			-1.657.541.562	0.001	1		1	1
26	2.441.406	0.250246	R					pos	adv				99	pos	pos_adv		-1.385.310.845	0.001	1		1	1
26	976.563	0.206923	R					pos	foo				99	pos	pos_foo		-1.575.408.536	0.001	1		1	1
26	2.587.891	0.457057	R					pos	nur				99	pos	pos_nur		-0.782947169	0.001	1		1	1
26	2.832.031	0.747956	R							ero1			99				-0.290411126	0.001	1		1	1
26	1.611.328	1.681.616	R							ero2			99				0.519755236	0.001	1		1	1
26	2.929.688	1.057.272	R							ero3			99				0.055692006	0.001	1		1	1
26	1.025.391	1.443.521	R							ero4			99				0.367085268	0.001	1		1	1
26	2.294.922	0.71631	R							ero5			99				-0.333642245	0.001	1		1	1
26	2.050.781	0.536774	R								win	high	99				-0.62217813	0.001	1		1	1
26	1.416.016	0.575853	R								win	low	99				-0.551902859	0.001	1		1	1
26	1.660.156	0.558931	R								lose	high	99				-0.581729248	0.001	1		1	1
26	2.587.891	0.264036	R								lose	low	99				-1.331.669.821	0.001	1		1	1
26	234.375	0.370885	R								equal		99				-0.991863237	0.001	1		1	1
26	2.050.781	0.295655	R					pos	ero_all				99				-1.218.562.045	0.001	1		1	1
26	1.318.359	0.213916	R					pos	ero_forM				99				-1.542.171.864	0.001	1		1	1
26	2.001.953	0.305129	R					pos	ero_forF				99	pos	pos_ero		-1.187.020.641	0.001	1		1	1
27	2.246.094	5.495.736	L	S	CT	1							2			-3.98	1.703.972.519	0.02	0		0	0	399
27	1.708.984	5.560.716	L	S	CT	2							2			-3.98	1.715.726.877	0.02	0		0	0	445.5
27	1.513.672	2.427.826	L	S	nCT	1							2			-3.98	0.886996207	0.02	0		0	0	368
27	1.708.984	1.974.882	L	S	nCT	2							2			-3.98	0.68050865	0.02	0		0	0	497
27	1.660.156	4.433.601	L	R	CT	1							2			-3.98	1.489.212.121	0.02	0		0	0	500
27	1.757.813	4.840.299	L	R	CT	2							2			-3.98	1.576.976.496	0.02	0		0	0	455.5
27	2.050.781	1.622.456	L	R	nCT	1							2			-3.98	0.483941051	0.02	0		0	0	417.5
27	2.246.094	3.580.714	L	R	nCT	2							2			-3.98	1.275.562.222	0.02	0		0	0	444
27	2.099.609	4.023.365	L				baseline						2			-3.98	1.392.118.617	0.02	0		0	0
27	1.611.328	0.107318	L					neg	dis				2	neg		-3.98	-2.231.958.889	0.02	0		0	0
27	234.375	0.778693	L					neg	mut				2	neg		-3.98	-0.250138406	0.02	0		0	0
27	1.904.297	1.212.157	L					neg	thr				2	neg		-3.98	0.192401417	0.02	0		0	0
27	15.625	0.709084	L					neg	vic				2	neg		-3.98	-0.343781283	0.02	0		0	0
27	1.953.125	0.618837	L					neu	bui				2	neu		-3.98	-0.479913369	0.02	0		0	0
27	2.783.203	1.226.787	L					neu	hum				2	neu		-3.98	0.204398557	0.02	0		0	0
27	976.563	0.222596	L					neu	lan				2	neu		-3.98	-150.239.681	0.02	0		0	0
27	2.001.953	1.558.782	L					neu	obj				2	neu		-3.98	0.443904747	0.02	0		0	0
27	2.832.031	0.844257	L					pos	adv				2	pos	pos_adv	-3.98	-0.169298328	0.02	0		0	0
27	1.708.984	1.044.735	L					pos	foo				2	pos	pos_foo	-3.98	0.043763265	0.02	0		0	0
27	2.246.094	1.075.145	L					pos	nur				2	pos	pos_nur	-3.98	0.072455536	0.02	0		0	0
27	1.464.844	0.113057	L							ero1			2			-3.98	-2.179.863.163	0.02	0		0	0
27	2.832.031	0.384447	L							ero2			2			-3.98	-0.955949341	0.02	0		0	0
27	976.563	0.701096	L							ero3			2			-3.98	-0.355110454	0.02	0		0	0
27	1.855.469	4.428.835	L							ero4			2			-3.98	148.813.657	0.02	0		0	0
27	2.294.922	0.450003	L							ero5			2			-3.98	-0.79850103	0.02	0		0	0
27	1.855.469	0.746827	L								win	high	2			-3.98	-0.291921714	0.02	0		0	0
27	1.855.469	1.188.089	L								win	low	2			-3.98	0.172346134	0.02	0		0	0
27	1.904.297	0.94613	L								lose	high	2			-3.98	-0.055375299	0.02	0		0	0
27	1.904.297	1.314.481	L								lose	low	2			-3.98	0.273441911	0.02	0		0	0
27	2.148.438	0.567172	L								equal		2			-3.98	-0.56709267	0.02	0		0	0
27	2.099.609	3.602.279	L					pos	ero_all				2			-3.98	1.281.566.701	0.02	0		0	0
27	1.416.016	0.971615	L					pos	ero_forM				2			-3.98	-0.028795644	0.02	0		0	0
27	2.636.719	0.349133	L					pos	ero_forF				2	pos	pos_ero	-3.98	-1.052.302.341	0.02	0		0	0
27	234.375	0.959086	R	S	CT	1							2			-3.98	-0.041774531	0.007	1		1	1	399
27	1.904.297	0.902405	R	S	CT	2							2			-3.98	-0.102691857	0.007	1		1	1	445.5
27	2.539.063	0.291865	R	S	nCT	1							2			-3.98	-1.231.463.912	0.007	1		1	1	368
27	1.953.125	1.358.815	R	S	nCT	2							2			-3.98	0.306612996	0.007	1		1	1	497
27	2.099.609	1.633.163	R	R	CT	1							2			-3.98	0.490518625	0.007	1		1	1	500
27	2.246.094	3.370.091	R	R	CT	2							2			-3.98	1.214.939.747	0.007	1		1	1	455.5
27	2.441.406	0.481519	R	R	nCT	1							2			-3.98	-0.730809589	0.007	1		1	1	417.5
27	2.636.719	0.278058	R	R	nCT	2							2			-3.98	-1.279.925.554	0.007	1		1	1	444
27	2.050.781	2.874.281	R				baseline						2			-3.98	1.055.802.556	0.007	1		1	1
27	234.375	0.900246	R					neg	dis				2	neg		-3.98	-0.10508722	0.007	1		1	1
27	2.001.953	0.999739	R					neg	mut				2	neg		-3.98	-0.000261034	0.007	1		1	1
27	2.490.234	0.672688	R					neg	thr				2	neg		-3.98	-0.396473653	0.007	1		1	1
27	2.148.438	1.429.408	R					neg	vic				2	neg		-3.98	0.357260373	0.007	1		1	1
27	2.050.781	1.112.698	R					neu	bui				2	neu		-3.98	0.106787697	0.007	1		1	1
27	2.148.438	0.371708	R					neu	hum				2	neu		-3.98	-0.989646679	0.007	1		1	1
27	2.441.406	0.824548	R					neu	lan				2	neu		-3.98	-0.192919922	0.007	1		1	1
27	1.953.125	1.294.031	R					neu	obj				2	neu		-3.98	0.257762153	0.007	1		1	1
27	2.001.953	0.760636	R					pos	adv				2	pos	pos_adv	-3.98	-0.273600354	0.007	1		1	1
27	1.806.641	1.427.516	R					pos	foo				2	pos	pos_foo	-3.98	0.355935871	0.007	1		1	1
27	2.441.406	0.804776	R					pos	nur				2	pos	pos_nur	-3.98	-0.217191301	0.007	1		1	1
27	1.708.984	1.244.765	R							ero1			2			-3.98	0.218946757	0.007	1		1	1
27	1.855.469	1.667.841	R							ero2			2			-3.98	0.511529976	0.007	1		1	1
27	2.929.688	0.859338	R							ero3			2			-3.98	-0.151592954	0.007	1		1	1
27	1.757.813	0.918186	R							ero4			2			-3.98	-0.085355295	0.007	1		1	1
27	1.855.469	1.109.357	R							ero5			2			-3.98	0.103780568	0.007	1		1	1
27	1.757.813	0.765694	R								win	high	2			-3.98	-0.266972667	0.007	1		1	1
27	1.757.813	0.595083	R								win	low	2			-3.98	-0.519054387	0.007	1		1	1
27	1.953.125	0.779118	R								lose	high	2			-3.98	-0.249592768	0.007	1		1	1
27	1.757.813	0.847672	R								lose	low	2			-3.98	-0.16526151	0.007	1		1	1
27	2.001.953	1.278.304	R								equal		2			-3.98	0.245534199	0.007	1		1	1
27	1.806.641	4.637.786	R					pos	ero_all				2			-3.98	1.534.237.097	0.007	1		1	1
27	1.806.641	0.563067	R					pos	ero_forM				2			-3.98	-0.574356653	0.007	1		1	1
27	2.148.438	0.691605	R					pos	ero_forF				2	pos	pos_ero	-3.98	-0.368740296	0.007	1		1	1
28	2.636.719	0.222786	L	S	CT	1							99			5.52	-150.154.361	0.001	1		1	1	535.5
28	2.392.578	0.479463	L	S	CT	2							99			5.52	-0.735088551	0.001	1		1	1	517
28	976.563	0.42343	L	S	nCT	1							99			5.52	-0.859367068	0.001	1		1	1	503
28	2.880.859	0.441708	L	S	nCT	2							99			5.52	-0.817106249	0.001	1		1	1	480.5
28	2.587.891	0.376936	L	R	CT	1							99			5.52	-0.975679867	0.001	1		1	1	516.5
28	1.074.219	0.349918	L	R	CT	2							99			5.52	-1.050.056.438	0.001	1		1	1	533
28	2.832.031	0.555528	L	R	nCT	1							99			5.52	-0.587836266	0.001	1		1	1	602.5
28	1.757.813	0.214041	L	R	nCT	2							99			5.52	-1.541.587.694	0.001	1		1	1	521.5
28	2.832.031	0.200982	L				baseline						99			5.52	-1.604.539.927	0.001	1		1	1
28	1.416.016	0.971466	L					neg	dis				99	neg		5.52	-0.028949008	0.001	1		1	1
28	2.832.031	1.062.566	L					neg	mut				99	neg		5.52	0.060686738	0.001	1		1	1
28	1.904.297	0.776656	L					neg	thr				99	neg		5.52	-0.252757755	0.001	1		1	1
28	1.513.672	0.939075	L					neg	vic				99	neg		5.52	-0.062859931	0.001	1		1	1
28	1.269.531	2.541.449	L					neu	bui				99	neu		5.52	0.932734391	0.001	1		1	1
28	976.563	0.766273	L					neu	hum				99	neu		5.52	-0.266216776	0.001	1		1	1
28	1.464.844	2.238.002	L					neu	lan				99	neu		5.52	0.805583504	0.001	1		1	1
28	2.490.234	1.440.253	L					neu	obj				99	neu		5.52	0.364818793	0.001	1		1	1
28	976.563	2.986.158	L					pos	adv				99	pos	pos_adv	5.52	1.093.987.611	0.001	1		1	1
28	1.757.813	4.088.806	L					pos	foo				99	pos	pos_foo	5.52	1.408.252.996	0.001	1		1	1
28	2.148.438	0.908925	L					pos	nur				99	pos	pos_nur	5.52	-0.095492696	0.001	1		1	1
28	976.563		L							ero1			99			5.52		0.001	1		1	1
28	1.953.125	7.071.468	L							ero2			99			5.52	1.956.068.096	0.001	1		1	1
28	1.220.703	0.798643	L							ero3			99			5.52	-0.224841242	0.001	1		1	1
28	976.563		L							ero4			99			5.52		0.001	1		1	1
28	2.099.609	2.197.885	L							ero5			99			5.52	0.787495534	0.001	1		1	1
28	2.001.953	2.317.228	L								win	high	99			5.52	0.840371644	0.001	1		1	1
28	1.220.703	0.863368	L								win	low	99			5.52	-0.146914259	0.001	1		1	1
28	2.001.953	2.317.228	L								lose	high	99			5.52	0.840371644	0.001	1		1	1
28	1.855.469	0.811648	L								lose	low	99			5.52	-0.20868853	0.001	1		1	1
28	2.587.891	2.745.607	L								equal		99			5.52	101.000.218	0.001	1		1	1
28	1.855.469	1.413.052	L					pos	ero_all				99			5.52	0.345751904	0.001	1		1	1
28	234.375	1.246.657	L					pos	ero_forM				99			5.52	0.220465569	0.001	1		1	1
28	1.513.672	1.041.225	L					pos	ero_forF				99	pos	pos_ero	5.52	0.040397905	0.001	1		1	1
28	1.708.984	2.455.671	R	S	CT	1							99			5.52	0.898400044	0.001	1		1	1	535.5
28	1.953.125	1.004.425	R	S	CT	2							99			5.52	0.004415238	0.001	1		1	1	517
28	1.611.328	1.819.311	R	S	nCT	1							99			5.52	0.598457858	0.001	1		1	1	503
28	1.855.469	1.447.968	R	S	nCT	2							99			5.52	0.370161194	0.001	1		1	1	480.5
28	2.050.781	1.701.671	R	R	CT	1							99			5.52	0.531610709	0.001	1		1	1	516.5
28	1.708.984	1.676.876	R	R	CT	2							99			5.52	0.516932539	0.001	1		1	1	533
28	1.953.125	2.142.247	R	R	nCT	1							99			5.52	0.761855278	0.001	1		1	1	602.5
28	2.099.609	0.650737	R	R	nCT	2							99			5.52	-0.429649712	0.001	1		1	1	521.5
28	1.318.359	0.72097	R				baseline						99			5.52	-0.327157751	0.001	1		1	1
28	1.660.156	6.866.235	R					neg	dis				99	neg		5.52	1.926.615.921	0.001	1		1	1
28	1.074.219	6.785.178	R					neg	mut				99	neg		5.52	1.914.740.527	0.001	1		1	1
28	1.318.359	9.563.244	R					neg	thr				99	neg		5.52	2.257.927	0.001	1		1	1
28	2.441.406	87.047	R					neg	vic				99	neg		5.52	216.386.311	0.001	1		1	1
28	2.246.094	17.898.367	R					neu	bui				99	neu		5.52	288.470.948	0.001	1		1	1
28	2.880.859	8.692.599	R					neu	hum				99	neu		5.52	2.162.471.974	0.001	1		1	1
28	234.375	8.594.463	R					neu	lan				99	neu		5.52	2.151.118.159	0.001	1		1	1
28	2.539.063	13.788.933	R					neu	obj				99	neu		5.52	2.623.866.314	0.001	1		1	1
28	1.708.984	12.113.301	R					pos	adv				99	pos	pos_adv	5.52	2.494.304.105	0.001	1		1	1
28	1.025.391	27.606.005	R					pos	foo				99	pos	pos_foo	5.52	3.318.033.322	0.001	1		1	1
28	2.050.781	9.455.683	R					pos	nur				99	pos	pos_nur	5.52	2.246.615.936	0.001	1		1	1
28	976.563		R							ero1			99			5.52		0.001	1		1	1
28	2.099.609	6.968.219	R							ero2			99			5.52	1.941.359.668	0.001	1		1	1
28	1.074.219	7.303.852	R							ero3			99			5.52	198.840.188	0.001	1		1	1
28	976.563		R							ero4			99			5.52		0.001	1		1	1
28	2.929.688	11.288.555	R							ero5			99			5.52	2.423.789.381	0.001	1		1	1
28	1.074.219	459.366	R								win	high	99			5.52	1.524.677.092	0.001	1		1	1
28	1.074.219	5.990.982	R								win	low	99			5.52	1.790.255.339	0.001	1		1	1
28	1.074.219	459.366	R								lose	high	99			5.52	1.524.677.092	0.001	1		1	1
28	1.220.703	4.956.515	R								lose	low	99			5.52	1.600.702.873	0.001	1		1	1
28	1.074.219	63.619.595	R								equal		99			5.52	415.292.152	0.001	1		1	1
28	2.441.406	16.277.037	R					pos	ero_all				99			5.52	2.789.755.342	0.001	1		1	1
28	1.220.703	15.602.098	R					pos	ero_forM				99			5.52	2.747.405.392	0.001	1		1	1
28	1.367.188	6.790.759	R					pos	ero_forF				99	pos	pos_ero	5.52	1.915.562.717	0.001	1		1	1
29	2.490.234	0.972779	L	S	CT	1							1			8.52	-0.027598355	0.042	0		0	0	831.5
29	2.587.891	3.704.441	L	S	CT	2							1			8.52	130.953.237	0.042	0		0	0	817
29	1.953.125	5.034.022	L	S	nCT	1							1			8.52	1.616.219.267	0.042	0		0	0	775
29	2.294.922	2.319.578	L	S	nCT	2							1			8.52	0.841385273	0.042	0		0	0	715.5
29	2.246.094	3.170.731	L	R	CT	1							1			8.52	1.153.962.161	0.042	0		0	0	687
29	2.685.547	2.004.175	L	R	CT	2							1			8.52	0.695232505	0.042	0		0	0	788
29	2.490.234	2.730.609	L	R	nCT	1							1			8.52	1.004.524.661	0.042	0		0	0	594.5
29	2.734.375	4.026.864	L	R	nCT	2							1			8.52	1.392.987.909	0.042	0		0	0	605
29	2.636.719	285.437	L				baseline						1			8.52	1.048.851.153	0.042	0		0	0
29	976.563		L					neg	dis				1	neg		8.52		0.042	0		0	0
29	976.563		L					neg	mut				1	neg		8.52		0.042	0		0	0
29	2.197.266	8.220.694	L					neg	thr				1	neg		8.52	2.106.654.634	0.042	0		0	0
29	976.563		L					neg	vic				1	neg		8.52		0.042	0		0	0
29	976.563		L					neu	bui				1	neu		8.52		0.042	0		0	0
29	2.392.578	0.748239	L					neu	hum				1	neu		8.52	-0.290032833	0.042	0		0	0
29	1.220.703	2.544.644	L					neu	lan				1	neu		8.52	0.933990758	0.042	0		0	0
29	976.563		L					neu	obj				1	neu		8.52		0.042	0		0	0
29	2.490.234	1.303.208	L					pos	adv				1	pos	pos_adv	8.52	0.264828917	0.042	0		0	0
29	976.563		L					pos	foo				1	pos	pos_foo	8.52		0.042	0		0	0
29	2.832.031	0.350644	L					pos	nur				1	pos	pos_nur	8.52	-1.047.983.815	0.042	0		0	0
29	976.563		L							ero1			1			8.52		0.042	0		0	0
29	976.563		L							ero2			1			8.52		0.042	0		0	0
29	976.563		L							ero3			1			8.52		0.042	0		0	0
29	976.563		L							ero4			1			8.52		0.042	0		0	0
29	976.563		L							ero5			1			8.52		0.042	0		0	0
29	976.563		L								win	high	1			8.52		0.042	0		0	0
29	976.563		L								win	low	1			8.52		0.042	0		0	0
29	976.563		L								lose	high	1			8.52		0.042	0		0	0
29	1.367.188	0.168438	L								lose	low	1			8.52	-1.781.187.549	0.042	0		0	0
29	2.685.547	1.223.012	L								equal		1			8.52	0.201316669	0.042	0		0	0
29	976.563		L					pos	ero_all				1			8.52		0.042	0		0	0
29	2.539.063	0.918312	L					pos	ero_forM				1	pos	pos_ero	8.52	-0.085218077	0.042	0		0	0
29	2.539.063	1.840.184	L					pos	ero_forF				1			8.52	0.609865567	0.042	0		0	0
29	1.757.813	4.450.953	R	S	CT	1							1			8.52	1.493.118.231	0.015	0		0	0	831.5
29	1.708.984	4.361.025	R	S	CT	2							1			8.52	1.472.707.121	0.015	0		0	0	817
29	1.708.984	5.825.633	R	S	nCT	1							1			8.52	1.762.267.663	0.015	0		0	0	775
29	1.708.984	6.001.953	R	S	nCT	2							1			8.52	1.792.084.916	0.015	0		0	0	715.5
29	1.708.984	5.173.885	R	R	CT	1							1			8.52	1.643.623.857	0.015	0		0	0	687
29	1.757.813	4.569.574	R	R	CT	2							1			8.52	1.519.419.984	0.015	0		0	0	788
29	1.708.984	3.563.217	R	R	nCT	1							1			8.52	1.270.663.789	0.015	0		0	0	594.5
29	1.708.984	4.026.713	R	R	nCT	2							1			8.52	139.295.041	0.015	0		0	0	605
29	1.708.984	5.309.662	R				baseline						1			8.52	166.952.818	0.015	0		0	0
29	976.563		R					neg	dis				1	neg		8.52		0.015	0		0	0
29	976.563		R					neg	mut				1	neg		8.52		0.015	0		0	0
29	1.806.641	8.907.752	R					neg	thr				1	neg		8.52	2.186.921.909	0.015	0		0	0
29	976.563		R					neg	vic				1	neg		8.52		0.015	0		0	0
29	976.563		R					neu	bui				1	neu		8.52		0.015	0		0	0
29	1.757.813	2.508.143	R					neu	hum				1	neu		8.52	0.919542639	0.015	0		0	0
29	2.148.438	244.494	R					neu	lan				1	neu		8.52	0.894020583	0.015	0		0	0
29	976.563		R					neu	obj				1	neu		8.52		0.015	0		0	0
29	1.757.813	4.179.494	R					pos	adv				1	pos	pos_adv	8.52	1.430.190.187	0.015	0		0	0
29	976.563		R					pos	foo				1	pos	pos_foo	8.52		0.015	0		0	0
29	1.757.813	5.208.281	R					pos	nur				1	pos	pos_nur	8.52	1.650.249.859	0.015	0		0	0
29	976.563		R							ero1			1			8.52		0.015	0		0	0
29	976.563		R							ero2			1			8.52		0.015	0		0	0
29	976.563		R							ero3			1			8.52		0.015	0		0	0
29	976.563		R							ero4			1			8.52		0.015	0		0	0
29	976.563		R							ero5			1			8.52		0.015	0		0	0
29	976.563		R								win	high	1			8.52		0.015	0		0	0
29	976.563		R								win	low	1			8.52		0.015	0		0	0
29	976.563		R								lose	high	1			8.52		0.015	0		0	0
29	1.757.813	4.256.265	R								lose	low	1			8.52	1.448.392.015	0.015	0		0	0
29	2.148.438	2.022.752	R								equal		1			8.52	0.70445896	0.015	0		0	0
29	976.563		R					pos	ero_all				1			8.52		0.015	0		0	0
29	1.757.813	4.311.349	R					pos	ero_forM				1	pos	pos_ero	8.52	1.461.250.848	0.015	0		0	0
29	1.806.641	491.717	R					pos	ero_forF				1			8.52	1.592.733.162	0.015	0		0	0
30	15.625	45.536.076	L	S	CT	1							1			4.52	3.818.504.891	0.889	0		0	0	873
30	15.625	52.460.751	L	S	CT	2							1			4.52	396.006.529	0.889	0		0	0	871
30	1.513.672	66.544.395	L	S	nCT	1							1			4.52	4.197.869.319	0.889	0		0	0	708.5
30	1.513.672	69.776.993	L	S	nCT	2							1			4.52	4.245.304.342	0.889	0		0	0	784
30	15.625	2.898.703	L	R	CT	1							1			4.52	3.366.848.489	0.889	0		0	0	614.5
30	1.513.672	52.303.951	L	R	CT	2							1			4.52	3.957.071.913	0.889	0		0	0	653
30	15.625	42.660.839	L	R	nCT	1							1			4.52	375.328.138	0.889	0		0	0	590
30	15.625	3.128.883	L	R	nCT	2							1			4.52	3.443.261.165	0.889	0		0	0	537.5
30	15.625	38.228.512	L				baseline						1			4.52	3.643.581.625	0.889	0		0	0
30	1.708.984	11.601.325	L					neg	dis				1	neg		4.52	2.451.119.316	0.889	0		0	0
30	15.625	13.857.978	L					neg	mut				1	neg		4.52	2.628.861.096	0.889	0		0	0
30	15.625	12.726.049	L					neg	thr				1	neg		4.52	2.543.650.995	0.889	0		0	0
30	1.953.125	63.656	L					neg	vic				1	neg		4.52	1.850.908.493	0.889	0		0	0
30	1.904.297	10.979.974	L					neu	bui				1	neu		4.52	2.396.073.068	0.889	0		0	0
30	1.464.844	20.523.731	L					neu	hum				1	neu		4.52	3.021.581.826	0.889	0		0	0
30	15.625	150.566	L					neu	lan				1	neu		4.52	2.711.816.433	0.889	0		0	0
30	1.416.016	13.431.823	L					neu	obj				1	neu		4.52	2.597.626.742	0.889	0		0	0
30	1.513.672	13.525.738	L					pos	adv				1	pos	pos_adv	4.52	2.604.594.389	0.889	0		0	0
30	15.625	1.420.971	L					pos	foo				1	pos	pos_foo	4.52	2.653.925.534	0.889	0		0	0
30	15.625	18.165.167	L					pos	nur				1	pos	pos_nur	4.52	2.899.505.859	0.889	0		0	0
30	1.708.984	9.590.221	L							ero1			1			4.52	2.260.743.933	0.889	0		0	0
30	1.904.297	6.321.802	L							ero2			1			4.52	1.844.004.294	0.889	0		0	0
30	2.099.609	18.960.449	L							ero3			1			4.52	2.942.355.178	0.889	0		0	0
30	1.904.297	112.124	L							ero4			1			4.52	2.417.020.309	0.889	0		0	0
30	1.513.672	65.122.696	L							ero5			1			4.52	4.176.273.121	0.889	0		0	0
30	1.513.672	17.885.967	L								win	high	1			4.52	2.884.016.439	0.889	0		0	0
30	1.513.672	21.579.748	L								win	low	1			4.52	3.071.755.282	0.889	0		0	0
30	1.513.672	2.074.618	L								lose	high	1			4.52	3.032.362.133	0.889	0		0	0
30	15.625	20.892.689	L								lose	low	1			4.52	3.039.399.289	0.889	0		0	0
30	1.513.672	1.659.049	L								equal		1			4.52	280.882.964	0.889	0		0	0
30	15.625	26.735.229	L					pos	ero_all				1			4.52	3.285.982.134	0.889	0		0	0
30	1.513.672	24.491.459	L					pos	ero_forM				1	pos	pos_ero	4.52	3.198.324.445	0.889	0		0	0
30	1.513.672	43.682.423	L					pos	ero_forF				1			4.52	3.776.945.802	0.889	0		0	0
30	1.660.156	10.344.518	R	S	CT	1							1			4.52	2.336.456.718	0.105	0		0	0	873
30	1.611.328	8.638.257	R	S	CT	2							1			4.52	2.156.200.826	0.105	0		0	0	871
30	15.625	12.371.342	R	S	nCT	1							1			4.52	2.515.382.669	0.105	0		0	0	708.5
30	15.625	13.181.616	R	S	nCT	2							1			4.52	2.578.823.132	0.105	0		0	0	784
30	2.148.438	5.291.338	R	R	CT	1							1			4.52	1.666.071.144	0.105	0		0	0	614.5
30	1.708.984	826.755	R	R	CT	2							1			4.52	2.112.338.214	0.105	0		0	0	653
30	1.660.156	9.009.448	R	R	nCT	1							1			4.52	2.198.273.804	0.105	0		0	0	590
30	2.148.438	514.137	R	R	nCT	2							1			4.52	1.637.319.581	0.105	0		0	0	537.5
30	1.660.156	7.043.785	R				baseline						1			4.52	1.952.145.668	0.105	0		0	0
30	2.001.953	4.517.488	R					neg	dis				1	neg		4.52	1.507.956.087	0.105	0		0	0
30	15.625	5.481.153	R					neg	mut				1	neg		4.52	170.131.548	0.105	0		0	0
30	2.148.438	5.160.191	R					neg	thr				1	neg		4.52	1.640.973.594	0.105	0		0	0
30	2.148.438	4.129.755	R					neg	vic				1	neg		4.52	1.418.218.083	0.105	0		0	0
30	2.148.438	4.152.472	R					neu	bui				1	neu		4.52	142.370.382	0.105	0		0	0
30	1.416.016	5.305.986	R					neu	hum				1	neu		4.52	1.668.835.617	0.105	0		0	0
30	2.099.609	3.923.164	R					neu	lan				1	neu		4.52	1.366.898.471	0.105	0		0	0
30	1.806.641	4.489.556	R					neu	obj				1	neu		4.52	150.175.381	0.105	0		0	0
30	2.148.438	3.091.616	R					pos	adv				1	pos	pos_adv	4.52	1.128.693.932	0.105	0		0	0
30	2.099.609	5.081.244	R					pos	foo				1	pos	pos_foo	4.52	1.625.556.114	0.105	0		0	0
30	1.660.156	7.382.043	R					pos	nur				1	pos	pos_nur	4.52	199.905.043	0.105	0		0	0
30	1.953.125	4.545.843	R							ero1			1			4.52	1.514.213.189	0.105	0		0	0
30	2.148.438	2.705.424	R							ero2			1			4.52	0.995258647	0.105	0		0	0
30	1.757.813	7.726.534	R							ero3			1			4.52	2.044.660.379	0.105	0		0	0
30	1.806.641	8.879.602	R							ero4			1			4.52	2.183.756.736	0.105	0		0	0
30	15.625	15.893.091	R							ero5			1			4.52	2.765.884.486	0.105	0		0	0
30	1.806.641	6.703.372	R								win	high	1			4.52	1.902.610.683	0.105	0		0	0
30	1.806.641	7.987.801	R								win	low	1			4.52	2.077.915.503	0.105	0		0	0
30	1.757.813	807.326	R								lose	high	1			4.52	2.088.557.366	0.105	0		0	0
30	1.611.328	6.480.888	R								lose	low	1			4.52	1.868.857.538	0.105	0		0	0
30	2.148.438	5.957.837	R								equal		1			4.52	1.784.707.496	0.105	0		0	0
30	1.611.328	5.178.322	R					pos	ero_all				1			4.52	1.644.481.066	0.105	0		0	0
30	1.611.328	682.207	R					pos	ero_forM				1	pos	pos_ero	4.52	1.920.162.945	0.105	0		0	0
30	1.611.328	11.343.843	R					pos	ero_forF				1			4.52	242.867.513	0.105	0		0	0
31	1.757.813	1.604.255	L	S	CT	1							2			-4.48	0.472659474	0.004	1		1	1	774.5
31	2.099.609	2.220.391	L	S	CT	2							2			-4.48	0.797683307	0.004	1		1	1	815.5
31	2.001.953	2.162.514	L	S	nCT	1							2			-4.48	0.771271434	0.004	1		1	1	634
31	1.953.125	2.231.617	L	S	nCT	2							2			-4.48	0.802726435	0.004	1		1	1	561
31	1.513.672	1.837.622	L	R	CT	1							2			-4.48	0.608472344	0.004	1		1	1	763
31	2.197.266	2.392.217	L	R	CT	2							2			-4.48	0.872220551	0.004	1		1	1	739
31	1.806.641	2.639.385	L	R	nCT	1							2			-4.48	0.970545935	0.004	1		1	1	570.5
31	1.904.297	1.831.317	L	R	nCT	2							2			-4.48	0.60503538	0.004	1		1	1	517.5
31	2.294.922	1.429.327	L				baseline						2			-4.48	0.357203704	0.004	1		1	1
31	2.050.781	0.687504	L					neg	dis				2	neg		-4.48	-0.374687631	0.004	1		1	1
31	2.929.688	0.306348	L					neg	mut				2	neg		-4.48	-1.183.033.568	0.004	1		1	1
31	1.513.672	0.413921	L					neg	thr				2	neg		-4.48	-0.882080145	0.004	1		1	1
31	976.563	0.259603	L					neg	vic				2	neg		-4.48	-1.348.601.738	0.004	1		1	1
31	2.246.094	0.644846	L					neu	bui				2	neu		-4.48	-0.43874375	0.004	1		1	1
31	2.148.438	1.139.723	L					neu	hum				2	neu		-4.48	0.13078525	0.004	1		1	1
31	2.929.688	0.836217	L					neu	lan				2	neu		-4.48	-0.17886713	0.004	1		1	1
31	2.148.438	0.872709	L					neu	obj				2	neu		-4.48	-0.136153112	0.004	1		1	1
31	2.001.953	1.042.008	L					pos	adv				2	pos	pos_adv	-4.48	0.041149621	0.004	1		1	1
31	2.294.922	0.81022	L					pos	foo				2	pos	pos_foo	-4.48	-0.210449463	0.004	1		1	1
[truncated: 1,697 more rows]
