# Supplementary material for: Modulation of the post-auricular reflex in response to social and CT-optimal touch
Source: PLoS One. 2025 Aug 13;20(8):e0329625. doi: 10.1371/journal.pone.0329625 (PMC12349074; doi:10.1371/journal.pone.0329625)
Supplement: S2 File — (ZIP) [file pone.0329625.s002.zip › S2 - data and analyses/Physiological data/PAR data_description of variables.csv]

Variable	Label
pp	participant number
L	latency of post-auricular reflex
V	volume of post-auricular reflex
ear	ear from which the measurement was taken
touch	type of touch (robotic vs. Social)
speed	speed of the touch (CT-optimal vs. CT non-optimal)
position	the location of the arm that was touched
baseline	baseline measurement
PicVal	valence of the images that were shown (positive vs. Negative)
PicCat	IAPS category of the image that was shown (dis = disgust; mut = mutilation; thr = threat; vic = victim; bui = buildings; hum = humans; lan = landscapes; obj = objects; adv = adventure; foo = food; nur = nurturant).
PicEro	type of IAPS erotic images
Gain	message that indicated whether participant had gained, lost or received an even outcome (no loss, no gain)
Amount	amount of money gained or lost
Gender	gender of the participant (1 = women, 2 = men)
PicValGender	Valence of images (pos = positive, neu = neutral, neg = negative). The image set included gender-specific erotic images (see description control experiment). The erotic image category is therefore coded differently for men and women.
PicCatGenderPos	IAPS category of positive images (adv = adventure, foo = food, nur = nurturant, ero = erotic). The image set included gender-specific erotic images (see description control experiment). The erotic image category is therefore coded differently for men and women.
LFT	average longing for touch score
ln(V)	natural log transformation of volume of the post-auricular reflex
SNR	signal-to-noise ratio
excl_SNR	participants that needed to be excluded because of SNR
excl_touchissue	participants that needed to be excluded because of technical problems
excl_touch	participants that needed to be excluded because of SNR + technical problems
excl_pic	participants that needed to be excluded in the analysis of the images
Touch_rating	subjective pleasantness ratings of the touch
