# Supplementary material for: Modulation of the post-auricular reflex in response to social and CT-optimal touch
Source: PLoS One. 2025 Aug 13;20(8):e0329625. doi: 10.1371/journal.pone.0329625 (PMC12349074; doi:10.1371/journal.pone.0329625)
Supplement: S2 File — (ZIP) [file pone.0329625.s002.zip › S2 - data and analyses/Readme.txt]

Data for: "Modulation of the post-auricular reflex in response to social and CT-optimal touch" by
Birgit Hasenack, Anouk Keizer, Olga Wódecka, Leonard B. Schaafsma, H. Chris Dijkerman & David Terburg (2025)

-----------------------------

This package contains the data and analyses required to replicate the results presented in the manuscript. There are separate folders for the physiological data (post-auricular reflex recordings) and survey data. All analyses were conducted in JASP (version 0.18.3). Detailed information about the files in the subfolders can be found in the Readme.txt file. Contact person is Birgit Hasenack (b.hasenack@uu.nl).

-----------------------------

Survey data-folder

Contains three files:
PAR and social CT touch_Qualtrics data.csv --> contains demographic information (age, gender, country of origin, study direction, living situation), Social Touch Questionnaire, comfort ratings for social and robotic touch, perceived similarity between social and robotic touch, LFT VAS (individual items and average LFT score). This file can be opened with JASP, Excel and R.

PAR and social CT touch_Qualtrics data.sav --> contains demographic information (age, gender, country of origin, study direction, living situation), Social Touch Questionnaire, comfort ratings for social and robotic touch, perceived similarity between social and robotic touch, LFT VAS (individual items and average LFT score). This file can  be openend with SPSS and JASP.

Qualtrics data_description of variables.csv --> contains a more detailed description of the variables that included in the first two files. Can be opened with Excel.

----------------------------

Physiological data-folder

Contains four files:

PAR and social CT touch_PAR data.csv --> contains data from the PAR recordings (volume and latency of the peaks, log-transformed volume of the peaks), signal-to-noise ratios, subjective pleasantness ratings. Data is presented in a long-format. This file can be opened with JASP, Excel and R.

PAR data_description of variables.csv -->contains a more detailed description of the variables that included in the first file. Can be opened with Excel.

PAR and social CT touch_analyses main experiment --> contains a description of the two linear mixed models that are reported in the manuscript. This file can only be opened with JASP, which can be downloaded for free from https://jasp-stats.org/download/
 	*Please note: JASP can signal an error related to the PPN  	variable after opening the file. This can be remedied by  	removing and adding the variable to the model again.

PAR and social CT touch_analyses control experiment --> contains a description of the analses that are reported in the supplementary materials. This file can only be opened with JASP, which can be downloaded for free from https://jasp-stats.org/download/

Please note that the datafiles in this folder only contain the processed data. Initial pre-processing of the physiological data was done on a lab-based computer. For more information about the pre-processing of the data, see the description in the manuscript or contact David Terburg (d.terburg@uu.nl). 

----------------------------

License

Attribution-NonCommercial 4.0 International (CC BY-NC 4.0)
