# Supplementary material for: Modulation of the post-auricular reflex in response to social and CT-optimal touch
Source: PLoS One. 2025 Aug 13;20(8):e0329625. doi: 10.1371/journal.pone.0329625 (PMC12349074; doi:10.1371/journal.pone.0329625)
Supplement: S2 File — (ZIP) [file pone.0329625.s002.zip › S2 - data and analyses/Survey data/PAR and social CT touch_Qualtrics data.csv]

PPN	PPNcheck	Age	Country	Gender	Education_Years	Study_direction	Relationship	Living_Situation	socialtouch_1	robottouch_1	slowtouch_1	fasttouch_1	similarity_1	STQ_1	STQ_2	STQ_3	STQ_4	STQ_5	STQ_6	STQ_7	STQ_8	STQ_9	STQ_10	STQ_11	STQ_12	STQ_13	STQ_14	STQ_15	STQ_16	STQ_17	STQ_18	STQ_19	STQ_20	LFT_1	LFT_2	LFT_average
1	1	24	Netherlands	Male	4	Gamma (behavioral sciences; psychology, law, economics)	No	I live alone.	37	54	40	60	15	Very	Not at all	Not at all	Moderately	Not at all	Not at all	Slightly	Not at all	Very	Slightly	Moderately	Very	Slightly	Not at all	Moderately	Very	Not at all	Slightly	Very	Moderately	49	50	49,5
2	2	22	Netherlands	Male	3	Gamma (behavioral sciences; psychology, law, economics)	Yes	I live with roommate/s.	64	44	60	27	35	Moderately	Moderately	Moderately	Not at all	Slightly	Not at all	Slightly	Not at all	Slightly	Slightly	Slightly	Moderately	Very	Not at all	Not at all	Not at all	Not at all	Not at all	Moderately	Extremely	45	64	54,5
3	3	20	Netherlands	Male	6	Beta (exact sciences; science, maths, ICT)	No	I live with family.	72	59	58	86	54	Very	Not at all	Slightly	Very	Not at all	Very	Not at all	Very	Very	Not at all	Extremely	Extremely	Not at all	Slightly	Extremely	Not at all	Not at all	Slightly	Moderately	Extremely	81	86	83,5
4	4	20	Netherlands	Female	16	Gamma (behavioral sciences; psychology, law, economics)	No	I live with family.	38	31	45	23	28	Very	Moderately	Very	Moderately	Very	Slightly	Slightly	Slightly	Slightly	Moderately	Moderately	Moderately	Slightly	Slightly	Slightly	Slightly	Moderately	Not at all	Very	Slightly	60	58	59
5	5	21	Netherlands	Female	16	Gamma (behavioral sciences; psychology, law, economics)	Yes	I live with roommate/s.	82	59	100	56	31	Very	Very	Moderately	Very	Not at all	Slightly	Very	Very	Very	Extremely	Extremely	Extremely	Slightly	Not at all	Slightly	Slightly	Not at all	Very	Not at all	Very	62	74	68
6	6	32	Netherlands	Male	16	Beta (exact sciences; science, maths, ICT)	Yes	I live alone.	66	57	45	68	23	Very	Slightly	Slightly	Slightly	Not at all	Slightly	Slightly	Moderately	Moderately	Slightly	Very	Slightly	Not at all	Not at all	Slightly	Slightly	Slightly	Slightly	Not at all	Very	59	51	55
9	9	23	Netherlands	Male	18	Gamma (behavioral sciences; psychology, law, economics)	No	I live with roommate/s.	75	65	88	60	60	Very	Not at all	Moderately	Very	Slightly	Very	Not at all	Slightly	Extremely	Slightly	Extremely	Very	Not at all	Not at all	Moderately	Not at all	Not at all	Slightly	Very	Extremely	67	77	72
10	10	33	United States of America	Female	19	Gamma (behavioral sciences; psychology, law, economics)	Yes	I live alone.	74	74	81	9	88	Very	Extremely	Moderately	Moderately	Slightly	Moderately	Very	Moderately	Extremely	Not at all	Extremely	Extremely	Slightly	Moderately	Moderately	Slightly	Slightly	Extremely	Moderately	Extremely	58	52	55
11	11	20	Netherlands	Female	16	Gamma (behavioral sciences; psychology, law, economics)	No	I live with roommate/s.	62	66	52	57	62	Very	Slightly	Slightly	Moderately	Slightly	Moderately	Slightly	Slightly	Moderately	Moderately	Very	Very	Not at all	Slightly	Slightly	Slightly	Not at all	Moderately	Slightly	Very	61	59	60
13	13	23	China	Female	17	Gamma (behavioral sciences; psychology, law, economics)	No	I live alone.	50	50	47	52	54	Moderately	Moderately	Moderately	Moderately	Slightly	Moderately	Very	Very	Moderately	Extremely	Moderately	Moderately	Moderately	Slightly	Slightly	Moderately		Moderately	Moderately	Very	44	46	45
14	14	23	Netherlands	Female	16	Alpha (humanities; history, linguistics)	No	I live with roommate/s.	80	61	68	60	15	Extremely	Slightly	Slightly	Moderately	Slightly	Very	Slightly	Very	Moderately	Slightly	Extremely	Moderately	Not at all	Not at all	Moderately	Not at all	Moderately	Very	Very	Extremely	82	39	60,5
15	15	26	Netherlands	Male	8	Gamma (behavioral sciences; psychology, law, economics)	Yes	I live with family.	56	43	78	22	26	Very	Slightly	Slightly	Moderately	Not at all	Slightly	Very	Slightly	Very	Moderately	Extremely	Moderately	Slightly	Not at all	Slightly	Not at all	Not at all	Very	Slightly	Extremely	72	54	63
16	16	22	Netherlands	Female	18	Gamma (behavioral sciences; psychology, law, economics)	Yes	I live with roommate/s.	73	61	75	57	37	Very	Slightly	Moderately	Very	Not at all	Extremely	Slightly	Slightly	Extremely	Moderately	Very	Extremely	Not at all	Very	Moderately	Moderately	Not at all	Extremely	Very	Extremely	80	39	59,5
17	17	18	Netherlands	Male	14	Gamma (behavioral sciences; psychology, law, economics)	Yes	I live with family.	55	80	32	84	57	Very	Not at all	Slightly	Very	Moderately	Moderately	Not at all	Moderately	Slightly	Moderately	Extremely	Slightly	Slightly	Not at all	Moderately	Slightly	Not at all	Not at all	Very	Extremely	66	58	62
18	18	21	Netherlands	Female	16	Gamma (behavioral sciences; psychology, law, economics)	Yes	I live with friend/s.	73	55	79	60	37	Very	Slightly	Very	Moderately	Moderately	Very	Moderately	Very	Extremely	Moderately	Very	Extremely	Slightly	Moderately	Moderately	Slightly	Slightly	Extremely	Moderately	Extremely	60	40	50
19	19	22	India	Female	19	Beta (exact sciences; science, maths, ICT)	No	I live with roommate/s.	61	79	34	68	84	Moderately	Very	Very	Slightly	Slightly	Not at all	Slightly	Slightly	Not at all	Slightly	Very	Slightly	Very	Not at all	Slightly	Very	Moderately	Not at all	Slightly	Extremely	62	57	59,5
20	20	22	Netherlands	Female	19	Gamma (behavioral sciences; psychology, law, economics)	No	I live with roommate/s.	82	37	76	62	36	Very	Very	Very	Very	Not at all	Slightly	Slightly	Very	Extremely	Moderately	Extremely	Extremely	Slightly	Not at all	Moderately	Slightly	Not at all	Moderately	Very	Extremely	68	66	67
21	21	24	Spain	Female	16	Gamma (behavioral sciences; psychology, law, economics)	No	I live alone.	47	64	72	32	60	Very	Slightly	Slightly	Very	Not at all	Very	Not at all	Slightly	Very	Not at all	Extremely	Moderately	Not at all	Very	Moderately	Slightly	Moderately	Slightly	Slightly	Extremely	41	62	51,5
23	23	22	Netherlands	Male	18	Gamma (behavioral sciences; psychology, law, economics)	Yes	I live with roommate/s.	65	80	60	56	36	Very	Slightly	Slightly	Very	Slightly	Moderately	Not at all	Moderately	Moderately	Slightly	Moderately	Very	Not at all	Not at all	Moderately	Slightly	Slightly	Not at all	Slightly	Very	42	41	41,5
24	24	26	Syrian Arab Republic	Female	16	Gamma (behavioral sciences; psychology, law, economics)	Yes	I live alone.	69	74	25	87	35	Not at all	Extremely	Extremely	Not at all	Extremely	Not at all	Extremely	Extremely	Not at all	Extremely	Very	Not at all	Extremely	Moderately	Not at all	Not at all	Extremely	Not at all	Extremely	Extremely	0	0	0
25	25	25	China	Female	11	Gamma (behavioral sciences; psychology, law, economics)	No	I live with roommate/s.	72	56	78	37	42	Very	Very	Moderately	Slightly	Slightly	Not at all	Slightly	Not at all	Moderately	Very	Moderately	Moderately	Moderately	Slightly	Moderately	Slightly	Not at all	Slightly	Not at all	Extremely	66	67	66,5
27	27	23	Netherlands	Male	13	Gamma (behavioral sciences; psychology, law, economics)	Yes	I live with friend/s.	58	43	58	42	32	Extremely	Not at all	Slightly	Extremely	Slightly	Extremely	Moderately	Slightly	Extremely	Not at all	Very	Very	Not at all	Extremely	Very	Slightly	Slightly	Extremely	Slightly	Extremely	54	54	54
29	29	25	Netherlands	Female	20	Gamma (behavioral sciences; psychology, law, economics)	Yes	I live with a partner.	80	67	89	69	21	Very	Moderately	Moderately	Very	Not at all	Very	Slightly	Slightly	Very	Slightly	Very	Very	Not at all	Extremely	Slightly	Not at all	Not at all	Moderately	Slightly	Extremely	68	65	66,5
30	30	21	Netherlands	Female	17	Gamma (behavioral sciences; psychology, law, economics)	Yes	I live with roomate/s	86	64	72	66	60	Very	Not at all	Slightly	Very	Not at all	Moderately	Not at all	Slightly	Extremely	Slightly	Extremely	Extremely	Not at all	Slightly	Very	Not at all	Not at all	Extremely	Slightly	Extremely	62	63	62,5
31	31	20	Netherlands	Male	16	Alpha (humanities; history, linguistics)	Yes	I live with family.	65	64	80	60	15	Very	Moderately	Slightly	Not at all	Slightly	Not at all	Moderately	Slightly	Moderately	Very	Very	Very	Not at all	Not at all	Moderately	Not at all	Not at all	Slightly	Moderately	Extremely	62	45	53,5
32	32	21	China	Female	18	Alpha (humanities; history, linguistics)	No	I live with roommate/s.	89	34	66	93	6	Moderately	Extremely	Extremely	Slightly	Very	Not at all	Very	Very	Very	Moderately	Slightly	Slightly	Moderately	Not at all	Slightly	Extremely	Very	Extremely	Slightly	Slightly	18	6	12
33	33	20	Netherlands	Female	16	Gamma (behavioral sciences; psychology, law, economics)	No	I live with roommate/s.	63	56	72	35	44	Extremely	Not at all	Slightly	Very	Not at all	Very	Slightly	Moderately	Very	Not at all	Very	Very	Slightly	Very	Very	Slightly	Not at all	Extremely	Very	Extremely	65	63	64
34	34	21	Netherlands	Female	17	Gamma (behavioral sciences; psychology, law, economics)	Yes	I live with family.	63	44	85	26	35	Extremely	Slightly	Moderately	Very	Slightly	Extremely	Not at all	Moderately	Extremely	Moderately	Extremely	Extremely	Not at all	Not at all	Slightly	Slightly	Not at all	Not at all	Not at all	Extremely	61	66	63,5
37	37	26	United States of America	Female	20	Gamma (behavioral sciences; psychology, law, economics)	Yes	I live with roommate/s.	39	14	60	19	61	Moderately	Extremely	Slightly	Moderately	Very	Moderately	Extremely	Slightly	Extremely	Extremely	Extremely	Very	Moderately	Not at all	Slightly	Slightly	Not at all	Slightly	Extremely	Extremely	35	48	41,5
40	40	24	Netherlands	Female	18	Gamma (behavioral sciences; psychology, law, economics)	Yes	I live with roommate/s.	91	70	90	67	2	Very	Extremely	Very	Extremely	Slightly	Extremely	Slightly	Not at all	Very	Very	Moderately	Extremely	Slightly	Extremely	Moderately	Not at all	Slightly	Extremely	Not at all	Extremely	97	100	98,5
41	41	22	Netherlands	Female	18	Gamma (behavioral sciences; psychology, law, economics)	No	I live with roommate/s.	38	89	4	85	25	Extremely	Slightly	Moderately	Extremely	Not at all	Extremely	Not at all	Moderately	Extremely	Moderately	Extremely	Extremely	Slightly	Very	Very	Moderately	Moderately	Not at all	Moderately	Extremely	73	72	72,5
42	42	22	Suriname	Female	20	Gamma (behavioral sciences; psychology, law, economics)	No	I live with roommate/s.	70	41	68	84	0	Moderately	Slightly	Slightly	Moderately	Very	Slightly	Moderately	Slightly	Not at all	Very	Not at all	Moderately	Not at all	Slightly	Not at all	Slightly	Very	Slightly	Very	Extremely	59	44	51,5
43	43	22	Netherlands	Female	17	Gamma (behavioral sciences; psychology, law, economics)	No	I live with roommate/s.	62	43	59	70	41	Very	Slightly	Slightly	Very	Not at all	Moderately	Slightly	Slightly	Very	Slightly	Moderately	Moderately	Not at all	Slightly	Slightly	Slightly	Not at all	Very	Slightly	Moderately	78	72	75
45	45	24	Netherlands	Male	19	Gamma (behavioral sciences; psychology, law, economics)	No	I live with family.	69	43	22	78	22	Very	Not at all	Moderately	Very	Slightly	Very	Slightly	Very	Slightly	Slightly	Very	Moderately	Not at all	Not at all	Moderately	Slightly	Slightly	Slightly	Moderately	Very	55	54	54,5
46	46	32	Netherlands	Male	20	Gamma (behavioral sciences; psychology, law, economics)	Yes	I live with a partner.	57	49	65	55	38	Very	Slightly	Slightly	Moderately	Slightly	Moderately	Slightly	Slightly	Moderately	Moderately	Very	Moderately	Not at all	Slightly	Moderately	Not at all	Slightly	Very	Moderately	Very	57	52	54,5
47	47	20	Netherlands	Female	16	Gamma (behavioral sciences; psychology, law, economics)	No	I live with roommate/s.	43	35	56	42	65	Very	Moderately	Slightly	Moderately	Slightly	Slightly	Slightly	Slightly	Very	Moderately	Very	Very	Slightly	Not at all	Slightly	Slightly	Not at all	Moderately	Very	Moderately	64	58	61
49	49	22	Netherlands	Female	14	Gamma (behavioral sciences; psychology, law, economics)	Yes	I live with roomate/s	84	46	61	36	35	Slightly	Very	Very	Slightly	Very	Moderately	Very	Very	Moderately	Slightly	Extremely	Very	Slightly	Slightly	Slightly	Slightly	Slightly	Moderately	Slightly	Extremely	61	43	52
50	50	21	Netherlands	Female	18	Gamma (behavioral sciences; psychology, law, economics)	Yes	I live with roommate/s.	73	49	70	43	12	Extremely	Not at all	Slightly	Extremely	Slightly	Extremely	Not at all	Not at all	Extremely	Not at all	Extremely	Extremely	Not at all	Extremely	Not at all	Not at all	Not at all	Extremely	Slightly	Extremely	88	72	80
51	51	22	Netherlands	Female	18	Gamma (behavioral sciences; psychology, law, economics)	It's complicated	I live with roommate/s.	77	79	91	69	38	Extremely	Slightly	Not at all	Extremely	Not at all	Extremely	Not at all	Very	Very	Very	Very	Very	Not at all	Moderately	Moderately	Slightly	Slightly	Moderately	Moderately	Very	64	67	65,5
52	52	22	Netherlands	Female	18	Gamma (behavioral sciences; psychology, law, economics)	No	I live alone.	65	71	49	68	61	Very	Moderately	Very	Moderately	Slightly	Slightly	Slightly	Slightly	Very	Very	Very	Very	Slightly	Not at all	Moderately	Not at all	Slightly	Moderately	Slightly	Very	62	60	61
53	53	23	Italy	Female	17	Beta (exact sciences; science, maths, ICT)	Yes	I live with roommate/s.	80	67	62	76	69	Moderately	Slightly	Moderately	Very	Not at all	Not at all	Slightly	Extremely	Very	Slightly	Extremely	Extremely	Not at all	Moderately	Slightly	Not at all	Not at all	Extremely	Moderately	Extremely	76	58	67
55	55	24	Netherlands	Female	14	Gamma (behavioral sciences; psychology, law, economics)	Yes	I live with a partner.	75	86	70	59	71	Moderately	Moderately	Not at all	Not at all	Slightly	Not at all	Slightly	Slightly	Moderately	Slightly	Extremely	Not at all	Not at all	Not at all	Slightly	Slightly	Not at all	Extremely	Very	Extremely	61	50	55,5
56	56	23	Netherlands	Male	16	Gamma (behavioral sciences; psychology, law, economics)	Yes	I live with family.	32	56	59	33	61	Slightly	Moderately	Not at all	Moderately	Moderately	Not at all	Very	Very	Slightly	Moderately	Moderately	Slightly	Very	Not at all	Moderately	Moderately	Not at all	Moderately	Moderately	Very	47	40	43,5
