# Supplementary material for: Modulation of the post-auricular reflex in response to social and CT-optimal touch
Source: PLoS One. 2025 Aug 13;20(8):e0329625. doi: 10.1371/journal.pone.0329625 (PMC12349074; doi:10.1371/journal.pone.0329625)
Supplement: S2 File — (ZIP) [file pone.0329625.s002.zip › S2 - data and analyses/Survey data/Qualtrics data_description of variables.csv]

Variable	Label
PPN	participant number
PPNcheck	check participant number for merging of files
Age	age
Country	What is your home country?
Gender	How do you currently identify yourself?
Education_Years	How many years of education have you completed (including primary school)?
Study_direction	If you are currently a student or have been a student in the past, what is/was the direction of your study?
Relationship	Are you currently in a relationship?
Living_Situation	What's your current living situation?
socialtouch_1	Comfort social touch
robottouch_1	Comfort robot touch
slowtouch_1	Comfort CT touch
fasttouch_1	Comfort NCT touch
similarity_1	How would you compare the physical feeling of the social and the robot touch?
STQ_1	I generally like when people express their affection towards me in a physical way
STQ_2	I feel uncomfortable when someone I don't know very well hugs me
STQ_3	I get nervous when an acquaintance keeps holding my hand after a handshake
STQ_4	I generally seek physical contact with others
STQ_5	I feel embarrassed if I have to touch someone in order to get their attention
STQ_6	I consider myself to be a ?touchy-feely? person
STQ_7	It annoys me when someone touches me unexpectedly
STQ_8	I'd feel uncomfortable if a professor touched me on the shoulder in public
STQ_9	I'd be happy to give a neck/shoulder massage to a friend if they are feeling stressed
STQ_10	I feel uncomfortable if I make physical contact with a stranger on the bus or subway
STQ_11	I like being caressed in intimate situations
STQ_12	As a child, I was often cuddled by family members (e.g. parents, siblings)
STQ_13	I would rather avoid shaking hands with strangers
STQ_14	I greet my close friends with a kiss, cheek-to-cheek
STQ_15	I feel comfortable touching people I do not know very well
STQ_16	I feel disgusted when I see public displays of intimate affection
STQ_17	It would make me feel anxious if someone I had just met touched me on the wrist
STQ_18	If I had the means, I would get weekly professional massages
STQ_19	I hate being tickled
STQ_20	I like petting animals
LFT_1	Currently I would like to be touched by others ?
LFT_2	Currently I would like to touch others ?
LFT_average	average LFT score
